# Supplementary material for: TBK1 restricts IRGQ-mediated autophagy
Source: Nat Commun. 2026 May 13;17:4335. doi: 10.1038/s41467-026-73005-3 (PMC13172515; doi:10.1038/s41467-026-73005-3)
Supplement: Supplementary file 4 — Source Data [file 41467_2026_73005_MOESM4_ESM.xlsx]

## Sheet: 1B
LIR1LDS		%	total
	GABARAP	16	84		*Data from Herhaus et al 2024
	GABARAPL1	4	96
	GABARAPL2	72	28
	LC3A	24	76
	LC3B	8	92
	LC3C	24	76

## Sheet: 1D+1E+S1F
LFQ_intensity_GFP_1	LFQ_intensity_GFP_2	LFQ_intensity_GFP_3	LFQ_intensity_V1V2_1	LFQ_intensity_V1V2_2	LFQ_intensity_V1V2_3	LFQ_intensity_Venus_1	LFQ_intensity_Venus_2	LFQ_intensity_Venus_3	LFQ_intensity_Venus_EBSS_1	LFQ_intensity_Venus_EBSS_2	LFQ_intensity_Venus_EBSS_3	Only_identified_by_site	Reverse	Potential_contaminant	Students_Ttest_Significant_V1IRGQ_V2GL2_V1V2_control	Students_Ttest_significant	Students_Ttest_Significant_V1IRGQ_V2GL2_EBSS_baf_V1V2_control	Students_Ttest_significant_	Students_Ttest_Significant_V1IRGQ_V2GL2_EBSS_baf_V1IRGQ_V2GL2	Students_Ttest_significant__	Students_Ttest_Significant_V1IRGQ_V2GL2_GFP	Students_Ttest_significant___	Students_Ttest_Significant_V1IRGQ_V2GL2_EBSS_baf_GFP	Students_Ttest_significant____	Peptides	Razor_+_unique_peptides	Unique_peptides	Sequence_coverage_[%]	Unique_+_razor_sequence_coverage_[%]	Unique_sequence_coverage_[%]	Mol._weight_[kDa]	Qvalue	Score	Intensity	MS/MS_count	Log_Students_Ttest_pvalue_V1IRGQ_V2GL2_V1V2_control	Students_Ttest_qvalue_V1IRGQ_V2GL2_V1V2_control	Students_Ttest_Difference_V1IRGQ_V2GL2_V1V2_control	Students_Ttest_Test_statistic_V1IRGQ_V2GL2_V1V2_control	Log_Students_Ttest_pvalue_V1IRGQ_V2GL2_EBSS_baf_V1V2_control	Students_Ttest_Difference_V1IRGQ_V2GL2_EBSS_baf_V1V2_control	Students_Ttest_Test_statistic_V1IRGQ_V2GL2_EBSS_baf_V1V2_control	Log_Students_Ttest_pvalue_V1IRGQ_V2GL2_EBSS_baf_V1IRGQ_V2GL2	Students_Ttest_Difference_V1IRGQ_V2GL2_EBSS_baf_V1IRGQ_V2GL2	Students_Ttest_Test_statistic_V1IRGQ_V2GL2_EBSS_baf_V1IRGQ_V2GL2	Log_Students_Ttest_pvalue_V1IRGQ_V2GL2_GFP	Students_Ttest_Difference_V1IRGQ_V2GL2_GFP	Students_Ttest_Test_statistic_V1IRGQ_V2GL2_GFP	Log_Students_Ttest_pvalue_V1IRGQ_V2GL2_EBSS_baf_GFP
27.6911	27.9066	26.329	25.29	24.7047	23.8207	36.7998	37.2779	37.2868	36.6985	36.6678	36.6622						+	V1-IRGQ V2-GL2 EBSS baf_V1V2 control			+	V1-IRGQ V2-GL2_GFP	+	V1-IRGQ V2-GL2 EBSS baf_GFP	23	23	21	99.1	99.1	99.1	13.667	0	323.31	1862300000000	1308	2.99247	0.146	12.5164	18.8079	3.22459	12.071	23.3389	0.911944	-0.445348	-1.63679	2.46255	9.81261	14.4811	2.56782
30.0994	30.0282	29.2613	27.7071	27.4623	27.2575	38.5788	38.9957	39.2061	38.3422	38.6155	38.5987				+	V1-IRGQ V2-GL2_V1V2 control	+	V1-IRGQ V2-GL2 EBSS baf_V1V2 control			+	V1-IRGQ V2-GL2_GFP	+	V1-IRGQ V2-GL2 EBSS baf_GFP	57	57	47	86.7	86.7	75.3	62.717	0	323.31	5954400000000	3823	3.42646	0	11.4512	27.6866	3.7384	11.0432	35.495	1.19773	-0.408047	-1.96205	2.65385	9.13059	17.2008	2.86345
21.4752	20.1764	21.3841	20.5571	20.2148	21.4419	29.4529	29.4175	29.3936	30.5229	30.0532	29.8661						+	V1-IRGQ V2-GL2 EBSS baf_V1V2 control			+	V1-IRGQ V2-GL2_GFP	+	V1-IRGQ V2-GL2 EBSS baf_GFP	7	7	7	61.3	61.3	61.3	9.0115	0	28.886	14416000000	52	3.02833	0.0973333	8.68342	18.2271	2.86248	9.40949	15.8405	1.25687	0.726076	2.60885	2.61316	8.40944	16.3007	2.70778
26.774	21.0539	22.4361	22.0955	20.9793	22.4912	24.1558	23.5586	23.2427	24.1866	24.864	22.5526														12	12	12	9.8	9.8	9.8	187.85	0	42.408	345780000	28	1.39442	0.842049	1.79708	2.79129	0.978778	2.01242	1.67086	0.126405	0.215336	0.315085	0.0495376	0.231029	0.143801	0.079779
22.8623	20.2728	20.3511	21.1183	21.5378	20.7756	27.3446	27.6848	28.0721	27.4367	27.0277	27.7107						+	V1-IRGQ V2-GL2 EBSS baf_V1V2 control			+	V1-IRGQ V2-GL2_GFP	+	V1-IRGQ V2-GL2 EBSS baf_GFP	15	15	15	39.6	39.6	39.6	58.762	0	140.47	2387800000	79	2.79852	0.128	6.5566	13.9307	2.65168	6.2478	12.0461	0.53443	-0.308796	-0.971429	1.61952	6.53842	5.77638	1.7462
21.9992	29.0842	27.5726	27.4792	26.4364	21.2004	30.829	31.5984	29.9779	31.245	30.4693	30.2331						+	V1-IRGQ V2-GL2 EBSS baf_V1V2 control							20	4	4	46.2	13.5	13.5	42.019	0	317.82	29548000000	107	1.46332	0.716387	5.76308	3.39922	1.38764	5.61042	3.09476	0.105112	-0.15266	-0.258563	0.786269	4.5831	2.06112	0.676689
22.7108	23.27	21.6569	23.5886	23.5271	20.4449	25.9848	26.4937	26.375	26.9199	26.3679	27.5112						+	V1-IRGQ V2-GL2 EBSS baf_V1V2 control			+	V1-IRGQ V2-GL2_GFP	+	V1-IRGQ V2-GL2 EBSS baf_GFP	5	3	1	34.2	24.8	9.4	13.918	0	37.88	1490400000	22	1.42457	0.813486	3.76429	3.14909	1.39506	4.4128	3.07672	0.620813	0.648511	1.31957	1.77606	3.73863	6.33675	1.49853
22.5688	21.4987	21.8482	22.0282	20.8285	20.7808	26.5826	26.4841	26.4811	26.2334	24.9465	25.5255						+	V1-IRGQ V2-GL2 EBSS baf_V1V2 control			+	V1-IRGQ V2-GL2_GFP	+	V1-IRGQ V2-GL2 EBSS baf_GFP	1	1	1	2.1	2.1	2.1	69.743	0.0069675	1.9507	859180000	8	2.60597	0.148444	5.30344	11.1717	2.99605	4.35599	14.7166	0.958894	-0.947454	-2.13828	2.41094	4.54404	11.835	3.3675
21.2763	21.9574	20.7879	20.6436	20.7712	20.5114	22.9734	22.3972	22.7604	22.3438	22.4322	19.9553														3	3	3	6.8	6.8	6.8	64.732	0	9.1841	102700000	4	2.24558	0.262824	2.06826	6.41603	NaN	0	NaN	0.498533	-1.13324	-1.18335	0.995859	1.36978	2.39585	0.146043
21.6718	21.5912	22.816	23.7119	24.1723	23.2981	27.5793	27.6168	27.8527	27.8522	27.5164	27.6643						+	V1-IRGQ V2-GL2 EBSS baf_V1V2 control			+	V1-IRGQ V2-GL2_GFP	+	V1-IRGQ V2-GL2 EBSS baf_GFP	7	7	7	81.7	81.7	81.7	9.9062	0	58.123	2706700000	39	2.48008	0.121455	3.9555	9.34054	2.51551	3.95018	9.63441	0.0117125	-0.0053221	-0.0220486	2.51922	5.65659	13.7349	2.28593
22.1452	21.77	21.2848	21.1095	20.2958	20.6719	24.7675	22.9571	23.9258	24.2458	24.6772	24.1835						+	V1-IRGQ V2-GL2 EBSS baf_V1V2 control			+	V1-IRGQ V2-GL2_GFP	+	V1-IRGQ V2-GL2 EBSS baf_GFP	3	3	3	67.1	67.1	67.1	9.1703	0	36.813	269600000	11	2.39109	0.169333	3.19102	8.19387	2.30488	3.6764	7.84278	0.269996	0.485373	0.641093	1.33088	2.15011	3.69711	1.99387
22.4219	20.9421	21.2636	22.9711	24.6038	20.8052	29.1408	28.259	27.187	26.8271	30.431	19.4472										+	V1-IRGQ V2-GL2_GFP			7	1	1	47.7	24.2	24.2	14.914	0	259.46	5769700000	16	1.89821	0.346	5.40222	5.53692	0.789482	2.77509	1.23698	0.341003	-2.62713	-0.885876	2.4365	6.65308	13.2107	NaN
21.2308	24.7757	24.6633	24.5974	25.1362	23.962	27.8928	28.508	28.646	28.3576	27.3709	28.5177						+	V1-IRGQ V2-GL2 EBSS baf_V1V2 control			+	V1-IRGQ V2-GL2_GFP			15	15	14	59.2	59.2	55.7	35.864	0	323.31	4016200000	110	2.15828	0.2575	3.78376	6.87115	1.75072	3.5169	4.50325	0.2036	-0.26686	-0.470187	1.44115	4.79235	4.61861	1.10411
21.6516	20.713	21.7089	19.9412	20.3634	20.1845	27.8203	26.611	26.674	26.3827	28.0801	19.8694										+	V1-IRGQ V2-GL2_GFP			9	2	2	60.8	13.8	13.8	14.105	0	24.219	2507100000	15	2.56645	0.167	6.87207	11.2965	NaN	0	NaN	0.346911	-2.25769	-0.894723	2.38742	5.67726	12.2208	NaN
28.3623	30.366	29.4178	30.6249	30.7373	29.6308	33.5557	33.1006	32.5883	32.8389	34.9537	31.7614						+	V1-IRGQ V2-GL2 EBSS baf_V1V2 control			+	V1-IRGQ V2-GL2_GFP	+	V1-IRGQ V2-GL2 EBSS baf_GFP	15	15	15	58.3	58.3	58.3	11.367	0	162.08	151280000000	261	2.60854	0.1336	2.75051	9.36304	1.57991	2.85365	3.65019	0.0376373	0.103144	0.10573	1.40387	3.69949	4.31446	1.45651
22.2296	20.4772	21.1413	19.7394	20.1576	20.5816	23.0654	23.0092	23.4629	23.2407	22.4181	23.2821						+	V1-IRGQ V2-GL2 EBSS baf_V1V2 control					+	V1-IRGQ V2-GL2 EBSS baf_GFP	5	5	5	18.1	18.1	18.1	39.829	0	12.031	124500000	16	2.8908	0.164667	3.01967	11.9152	2.09211	2.82076	6.08972	0.333646	-0.198903	-0.618826	1.14931	1.89646	2.99214	1.40267
26.2211	25.1931	25.0524	26.3081	24.1923	24.3679	26.9029	26.6253	26.0862	26.0725	25.8049	26.0886										+	V1-IRGQ V2-GL2_GFP			12	12	6	40.1	40.1	20.9	40.532	0	97.986	1306100000	72	1.31044	0.909633	1.58203	2.49145	0.911237	1.03256	1.4052	0.733531	-0.549467	-1.46157	1.39656	1.0493	3.31246	0.543665
24.7924	25.8674	25.3148	26.1948	26.4536	24.3346	28.3809	27.9721	28.4479	28.3142	27.9453	28.4969						+	V1-IRGQ V2-GL2 EBSS baf_V1V2 control			+	V1-IRGQ V2-GL2_GFP	+	V1-IRGQ V2-GL2 EBSS baf_GFP	15	15	15	62.1	62.1	62.1	30.348	0	309.64	4375600000	109	1.40492	0.810421	2.60598	2.96846	1.3732	2.59114	2.85936	0.152151	-0.0148417	-0.110823	1.6669	2.9421	5.46003	1.66833
26.367	26.0829	26.1915	26.8583	26.6037	25.7263	29.8423	28.5558	28.1462	28.6229	30.8882	27.3668						+	V1-IRGQ V2-GL2 EBSS baf_V1V2 control			+	V1-IRGQ V2-GL2_GFP			7	5	5	56.2	49.2	49.2	13.509	0	263.19	9447300000	73	2.14018	0.235158	2.45203	6.15563	1.31509	2.56322	2.66613	0.031592	0.111191	0.0912998	1.5603	2.63432	4.82209	0.901763
23.067	23.3444	20.995	23.8035	20.3343	21.3119	25.5652	24.7776	23.9828	25.0012	24.3086	23.6538						+	V1-IRGQ V2-GL2 EBSS baf_V1V2 control	+	V1-IRGQ V2-GL2 EBSS baf_V1-IRGQ V2-GL2	+	V1-IRGQ V2-GL2_GFP			2	2	2	22.2	22.2	22.2	11.985	0	7.5956	360670000	10	1.49425	0.746788	2.95864	3.33421	1.34797	2.50468	2.76557	1.66007	-0.453964	-2.6979	1.42732	2.30643	4.12665	1.19657
28.2675	29.389	29.8167	29.0387	29.5798	28.4902	30.137	30.2606	30.6779	26.9363	25.8141	26.7966								+	V1-IRGQ V2-GL2 EBSS baf_V1-IRGQ V2-GL2					19	18	18	84.8	79.3	79.3	21.892	0	283.3	10815000000	144	1.30701	0.853891	1.32224	2.40758	0.0127304	-2.52058	-3.43567	2.06204	-3.84282	-8.35149	1.15769	1.20074	2.76434	1.2258
22.439	21.7255	22.5078	20.9906	22.0731	21.419	23.8746	22.8735	24.4534	23.9913	22.9293	23.9639						+	V1-IRGQ V2-GL2 EBSS baf_V1V2 control			+	V1-IRGQ V2-GL2_GFP	+	V1-IRGQ V2-GL2 EBSS baf_GFP	4	4	4	33.2	33.2	33.2	26.578	0	27.715	178480000	11	1.34743	0.870381	2.23954	2.72817	1.3867	2.13389	2.83655	0.194828	-0.105654	-0.360968	1.6375	1.5097	4.53076	2.26472
22.4802	21.0104	21.4482	21.7741	21	20.4158	23.764	22.542	22.4776	22.5446	24.6424	22.5604										+	V1-IRGQ V2-GL2_GFP			8	8	8	5.8	5.8	5.8	212.57	0	34.867	138450000	12	2.42472	0.274667	1.86452	7.09961	1.22609	2.1858	2.35205	0.112939	0.321282	0.301463	1.90127	1.28158	5.23194	0.569878
21.6755	24.701	24.9386	23.0413	24.0026	22.8781	24.7934	25.3982	25.794	25.2499	24.8726	25.6458						+	V1-IRGQ V2-GL2 EBSS baf_V1V2 control							3	3	3	37.5	37.5	37.5	9.9743	0	17.845	649930000	28	1.62066	0.697655	2.02116	3.6155	1.43012	1.94876	2.93926	0.0841706	-0.0724017	-0.187553	0.733519	1.55682	1.7654	0.529952
24.9786	24.3637	24.6729	24.3803	23.9351	24.0631	24.9373	25.3415	25.3491	24.867	24.7379	25.106						+	V1-IRGQ V2-GL2 EBSS baf_V1V2 control							7	7	7	10.2	10.2	10.2	80.529	0	54.519	592420000	38	1.55986	0.798564	1.08313	2.96467	1.69545	0.777506	2.97845	0.718725	-0.305629	-1.18883	0.662984	0.537572	1.33642	0.507049
27.4353	27.8858	28.2335	27.7928	28.2068	28.1029	29.0315	28.968	29.1496	28.8589	28.4408	28.8492										+	V1-IRGQ V2-GL2_GFP			25	25	25	64.4	64.4	64.4	49.541	0	323.31	8107200000	249	2.04206	0.479571	1.01552	4.25396	1.27386	0.682123	1.99244	1.0724	-0.333393	-1.63669	1.55336	1.19816	3.93239	1.04203
22.2562	23.0147	22.5349	23.6892	22.0655	20.3373	25.3198	24.0557	24.2494	24.5034	23.931	24.002														8	5	4	30	20.9	16.8	37.331	0	47.321	361770000	23	1.44877	0.810222	2.51096	3.1068	1.19993	2.11483	2.26847	0.690149	-0.396133	-1.26529	1.08348	1.93969	2.79243	1.24225
22.234	21.6744	21.3843	21.1069	20.5616	20.062	23.7283	23.4805	23.6379	20.6834	24.1923	23.8439										+	V1-IRGQ V2-GL2_GFP			3	3	3	5	5	5	82.921	0	5.6825	180020000	7	2.37157	0.183077	3.03874	7.9554	NaN	0	NaN	0.216009	-0.708999	-0.555206	1.85774	1.85131	5.77852	NaN
25.1411	22.8508	22.8345	22.6294	22.1129	22.987	25.9801	23.7808	24.2497	23.1747	24.8437	22.333										+	V1-IRGQ V2-GL2_GFP			8	8	8	15.7	15.7	15.7	106.92	0	108.12	369780000	20	1.38766	0.8384	2.09377	2.83239	0.628218	0.874038	0.801232	0.390859	-1.21973	-0.960554	1.56482	1.06141	3.80638	0.0440291
22.3289	22.3244	22.4812	22.7837	22.5413	21.4881	24.7779	23.0477	23.5173	22.7506	24.2641	20.5584														6	6	6	18.2	18.2	18.2	61.492	0	55.143	178650000	13	1.32332	0.925872	1.50989	2.50871	0.411229	0.253332	0.288211	0.371258	-1.25656	-0.920292	0.926968	1.40276	2.22373	0.0417387
23.1106	21.9978	21.5612	23.4639	22.6744	23.5284	25.396	23.8642	24.3314	23.1358	26.9912	22.1008										+	V1-IRGQ V2-GL2_GFP			10	10	10	21.2	21.2	21.2	83.629	0	103.44	510600000	20	1.53355	0.824432	1.30831	3.03351	0.471319	0.853689	0.458878	0.0844324	-0.454618	-0.240434	1.9007	2.30732	6.3889	0.442397
22.6288	20.0832	21.9758	19.9137	19.3554	21.0441	23.4705	22.5313	21.9023	22.1946	23.1584	19.2418														8	6	6	19.2	16.8	16.8	55.39	0	39.992	84519000	10	1.32136	0.866326	2.53031	2.68259	NaN	0	NaN	0.435781	-1.10309	-1.04758	0.54822	1.07205	1.28086	NaN
22.0685	22.5026	21.9606	20.4629	21.8741	20.5607	23.3265	22.9081	23.337	23.3577	21.1796	23.4138														3	3	2	44	44	36.2	13.459	0	32.088	127210000	10	1.48916	0.816941	2.22463	3.1969	0.834991	1.68445	1.30622	0.337875	-0.540185	-0.778018	1.0954	1.01329	2.49683	0.186183
28.8529	28.2989	28.0585	27.9374	28.0584	28.7601	31.4707	30.7793	30.954	30.3036	32.6122	29.3054										+	V1-IRGQ V2-GL2_GFP			9	5	2	61.2	54.3	25.6	13.988	0	257.98	29510000000	111	2.03141	0.3284	2.81603	5.75216	1.08401	2.48846	1.97694	0.10128	-0.327569	-0.275458	2.67918	2.66456	11.997	0.84725
22.2581	22.4015	22.854	22.7841	22.0189	20.7825	24.3807	23.4636	23.0915	23.712	23.9996	22.3817						+	V1-IRGQ V2-GL2 EBSS baf_V1V2 control							5	5	5	15.6	15.6	15.6	54.91	0	28.701	177100000	12	1.96672	0.38576	1.78342	4.86744	1.70469	1.50255	3.68522	0.249633	-0.280866	-0.552273	0.765267	1.14074	1.76697	0.486071
24.6714	24.1837	23.686	24.2605	23.3712	23.3189	25.737	24.9841	24.6228	25.2993	24.6259	25.4397						+	V1-IRGQ V2-GL2 EBSS baf_V1V2 control			+	V1-IRGQ V2-GL2_GFP			4	4	4	16.6	16.6	16.6	43.159	0	26.89	561080000	29	2.73199	0.194857	1.46444	7.73143	1.6293	1.47138	3.41693	0.00529209	0.00694784	0.0137416	2.17688	0.934282	5.29046	0.828462
22.6862	21.5487	20.9412	20.9033	20.3951	21.7314	22.8592	22.7701	23.1903	22.256	22.4284	22.6204						+	V1-IRGQ V2-GL2 EBSS baf_V1V2 control	+	V1-IRGQ V2-GL2 EBSS baf_V1-IRGQ V2-GL2					5	5	5	17.8	17.8	17.8	45.935	0	11.095	88914000	7	2.03845	0.343652	1.9299	5.29089	1.59939	1.42496	3.29636	1.59396	-0.504935	-2.77189	0.744818	1.21449	1.73661	0.434434
25.8207	24.8078	24.9856	24.4684	24.8717	24.9194	26.073	25.4297	25.843	25.6061	26.5579	25.3197														16	16	16	26.9	26.9	26.9	93.487	0	156.31	964670000	63	1.40596	0.928356	1.02875	2.5297	1.29205	1.07473	2.27436	0.0268487	0.0459804	0.0716913	1.08722	0.57725	2.09075	0.399568
22.3984	24.7729	24.9091	24.1948	24.5305	23.6309	25.0365	25.2822	25.5175	25.5941	25.1866	25.7293						+	V1-IRGQ V2-GL2 EBSS baf_V1V2 control							7	7	7	29.8	29.8	29.8	24.347	0	57.385	707540000	44	1.36629	0.914083	1.16001	2.49885	1.39914	1.3846	2.68111	0.448471	0.224592	0.777975	0.67188	1.25192	1.57738	0.636614
22.7072	23.0998	22.3785	20.9331	21.3826	20.4293	21.6948	22.1019	22.1085	22.5217	20.6022	19.4498														3	3	3	22.4	22.4	22.4	23.689	0	8.1408	77957000	3	1.40816	0.933636	1.05341	2.54988	NaN	0	NaN	0.406943	-1.11051	-0.987261	1.04509	-0.760092	-2.20258	0.798019
21.9326	21.042	22.0511	22.6727	22.3649	21.6069	23.8527	23.3233	22.6088	22.7313	25.5278	23.2205														6	6	6	29	29	29	27.924	0	27.158	225970000	17	2.68106	0.248222	1.0468	6.2385	0.970781	1.6117	1.61794	0.210436	0.564901	0.532723	1.02582	1.58637	2.53899	0.682181
22.376	22.6639	22.9686	22.8988	20.031	21.246	23.9633	21.9123	22.7709	22.8541	21.108	20.0427														7	6	6	21.8	18.3	18.3	56.452	0	20.102	144640000	19	1.91623	0.465077	1.49023	4.4298	NaN	0	NaN	0.91297	-1.54722	-2.21982	0.101476	0.212615	0.263894	0.509196
21.5526	21.9921	21.5303	21.4449	20.3782	20.86	22.9987	23.0642	22.8965	23.1441	23.7241	19.0043										+	V1-IRGQ V2-GL2_GFP			3	3	3	3.3	3.3	3.3	136.38	0	4.3766	127550000	3	1.92603	0.401833	2.09212	4.88773	NaN	0	NaN	0.26055	-1.02899	-0.668476	2.11784	1.29483	6.05891	0.0621835
22.7471	24.771	23.842	25.3411	24.2513	24.1828	27.0444	25.9715	25.862	25.7927	25.1959	25.817						+	V1-IRGQ V2-GL2 EBSS baf_V1V2 control							11	11	7	44	44	25.3	36.297	0	123.53	978440000	60	4.6122	0.073	1.7009	15.2018	1.30744	1.01016	2.2804	0.726097	-0.690741	-1.53179	0.943838	2.50591	2.44147	0.854655
23.9031	21.0319	21.7171	22.0594	20.8509	20.4481	24.0905	23.169	22.6341	22.2857	25.0053	19.5853														4	4	4	19.8	19.8	19.8	30.446	0	27.882	178430000	8	3.14078	0.141143	2.1784	11.9081	0.583366	1.17265	0.722225	0.249132	-1.00574	-0.642359	0.703673	1.08049	1.61573	0.0118976
[truncated: 6 more columns]

## Sheet: S1A
LIR2LDS	%	total		*Data from Herhaus et al 2024
GABARAP	72	28
GABARAPL1	52	48
GABARAPL2	28	72
LC3A	52	48
LC3B	72	28
LC3C	44	56

## Sheet: 2E+S2C
ID	Venus Int	LC3B Int	LAMP1 int	LC3B puncta	LAMP1 puncta	log2 Venus	log2 LC3B	log2 lamp1
UT_1	1466961240	1215356231	361191574	153	221	9.16642	9.0847	8.55774
UT_3	84124749	208904958	184093356	15	149	7.92492	8.31995	8.26504
UT_4	424558739	471669773	189401844	22	128	8.62794	8.67364	8.27738
UT_5	38555036	231212263	198830098	15	144	7.58608	8.36401	8.29848
UT_6	46979286	242989960	197711033	12	102	7.67191	8.38559	8.29603
UT_7	1393236975	1056533634	370257862	37	217	9.14402	9.02388	8.5685
UT_8	40306220	251650386	223687177	3	169	7.60537	8.4008	8.34964
UT_9	34921009	214571562	149588656	16	96	7.54309	8.33157	8.1749
UT_10	23727943	87639976	112663438	10	77	7.37526	7.9427	8.05178
UT_11	14980738	71200971	91532920	7	46	7.17553	7.85249	7.96158
UT_12	13042165	51162709	37559437	7	21	7.11535	7.70895	7.57472
UT_13	22727911	91008816	95426768	5	72	7.35656	7.95908	7.97967
EBSS2h_1	743613043	599383091	375326137	29	146	8.87135	8.7777	8.57441
EBSS2h_2	1576578387	1134561677	571335536	40	188	9.19772	9.05483	8.75689
EBSS2h_3	749229563	604319144	295024505	114	103	8.87461	8.78127	8.46986
EBSS2h_4	519316594	524488514	276820851	55	94	8.71543	8.71974	8.4422
EBSS2h_5	1360441127	917589507	583790970	85	198	9.13368	8.96265	8.76626
EBSS2h_6	1253958174	935138040	447625839	162	143	9.09828	8.97088	8.65092
EBSS2h_7	46740363	437224025	330196663	6	112	7.66969	8.6407	8.51877
EBSS2h_8	29244869	264635841	299528377	13	99	7.46605	8.42265	8.47644
EBSS2h_9	27709325	303584692	332466772	21	100	7.44263	8.48228	8.52175
EBSS2h_10	48886710	415630907	480413623	37	187	7.68919	8.61871	8.68162
EBSS2h_11	26895178	236444673	221992053	21	96	7.42967	8.37373	8.34634
EBSS2h_12	31504534	242111438	223420356	28	79	7.49837	8.38402	8.34912
EBSS2h_13	33025239	324501168	233327691	37	51	7.51885	8.51122	8.36797
EBSS2h_14	41379388	349595653	419684489	33	132	7.61678	8.54357	8.62292
EBSS2h_15	42775430	229510786	276593971	17	113	7.63119	8.3608	8.44184
EBSS2h_16	30598829	170311842	161448007	3	49	7.4857	8.23124	8.20803
EBSS2h_17	40842640	279492209	215036583	29	71	7.61111	8.44637	8.33251
EBSS2h_18	2246457263	1437207153	844740907	167	232	9.3515	9.15752	8.92672
EBSS2h_19	108411499	722636383	570890886	43	166	8.03508	8.85892	8.75655
EBSS2h_20	189288963	970017383	410248041	74	153	8.27713	8.98678	8.61305
EBSS2h_21	160303902	1125045167	606144892	27	175	8.20494	9.05117	8.78258
EBSS2h_22	604020594	886588016	847841877	65	203	8.78105	8.94772	8.92831
EBSS2h_23	91843897	891784334	515847703	42	156	7.96305	8.95026	8.71252
EBSS6h_1	288859776	520670109	385152300	108	129	8.46069	8.71656	8.58563
EBSS6h_2	300658113	512547528	409026851	89	137	8.47807	8.70973	8.61175
EBSS6h_3	693211682	889700499	992849453	202	365	8.84087	8.94924	8.99688
EBSS6h_4	119107811	379503696	365550114	83	115	8.07594	8.57922	8.56295
EBSS6h_5	198768502	463592022	300519370	85	71	8.29835	8.66614	8.47787
EBSS6h_6	24978347	239018949	423017566	29	136	7.39756	8.37843	8.62636
EBSS6h_7	39053755	344334712	437022658	47	143	7.59166	8.53698	8.6405
EBSS6h_8	32679919	328000299	461178784	59	144	7.51428	8.51587	8.66387
EBSS6h_9	23546841	234057817	270537006	50	68	7.37193	8.36932	8.43223
EBSS6h_10	14930099	137305387	165809935	27	57	7.17406	8.13769	8.21961
EBSS6h_11	19713427	199610138	249311102	44	97	7.29476	8.30018	8.39674
EBSS6h_12	24100558	287428485	315861649	60	101	7.38203	8.45853	8.4995
EBSS6h_13	29772573	220743427	394016736	42	124	7.47382	8.34389	8.59551
EBSS6h_14	27900171	205810864	284460568	25	67	7.44561	8.31347	8.45402
EBSS6h_15	37579804	227035439	377957113	47	160	7.57495	8.35609	8.57744

## Sheet: 3D+3E+S3D
LFQ intensity 10A_1	LFQ intensity 10A_2	LFQ intensity 10A_3	LFQ intensity 10D_1	LFQ intensity 10D_2	LFQ intensity 10D_3	LFQ intensity mock_1	LFQ intensity mock_2	LFQ intensity mock_3	LFQ intensity WT_1	LFQ intensity WT_2	LFQ intensity WT_3	Only identified by site	Reverse	Potential contaminant	Welch's T-test Significant WT_MOCK	Welch's T-test Significant S10A_MOCK	Welch's T-test Significant S10D_MOCK	Welch's T-test significant	Welch's T-test Significant S10A_WT	Welch's T-test Significant S10D_WT	Welch's T-test significant_	Welch's T-test Significant S10A_S10D	Welch's T-test significant__	Peptides	Razor + unique peptides	Unique peptides	Sequence coverage [%]	Unique + razor sequence coverage [%]	Unique sequence coverage [%]	Mol. weight [kDa]	Q-value	Score	Intensity	MS/MS count	pvalue_WT_MOCK	Welch's T-test q-value WT_MOCK	Difference_WT_MOCK	Welch's T-test Test statistic WT_MOCK	pvalue_S10A_MOCK	Welch's T-test q-value S10A_MOCK	Difference_S10A_MOCK	Welch's T-test Test statistic S10A_MOCK	pvalue_S10D_MOCK	Welch's T-test q-value S10D_MOCK	Difference_S10D_MOCK	Welch's T-test Test statistic S10D_MOCK	pvalue_S10A_WT	Welch's T-test q-value S10A_WT	Difference_S10A_WT
29.6893	30.7381	23.5809	21.8926	23.6327	22.683	24.7634	21.9667	29.4494	22.0745	22.8572	22.0629													1	1	1	9.4	9.4	9.4	13.508	0	64.255	33339000000	99	0.529972	0.687654	-3.06162	-1.3925	0.34657	0.665269	2.60962	0.835964	0.45928	0.711432	-2.65708	-1.18615	0.905611	0.956019	5.67123
25.7599	26.0321	26.2327	26.001	25.9164	22.4723	21.4543	23.2749	22.9325	22.2412	26.0171	26.112													12	12	12	24.5	24.5	24.5	71.695	0	83.458	673370000	60	0.667741	0.631562	2.2362	1.60674	1.69429	0.146097	3.45435	6.0056	0.734423	0.622106	2.24269	1.73897	0.356172	0.956019	1.21814
22.7153	20.6646	22.0905	22.2805	23.8858	21.4918	21.7715	22.3226	22.135	21.2302	23.7445	23.7444													4	4	4	5.9	5.9	5.9	67.701	0	6.6594	73595000	8	0.369281	0.766754	0.829966	0.972369	NaN	NaN	0	NaN	NaN	NaN	0	NaN	0.444067	0.956019	-1.08285
29.6484	30.2204	29.9958	28.9227	28.5696	29.574	29.2242	29.404	29.7118	28.702	29.7333	29.1476													5	5	5	36.8	36.8	36.8	8.496	0	23.05	15596000000	135	0.298069	0.818626	-0.252387	-0.762904	1.08272	0.295206	0.508176	2.32063	0.540833	0.687755	-0.424611	-1.29927	0.963517	0.956019	0.760563
26.931	27.4204	26.9675	27.0493	26.885	26.865	24.6192	26.3354	25.7694	26.5619	27.7633	27.1441													22	22	22	24.4	24.4	24.4	105.34	0	186.55	3121600000	153	1.16111	0.371986	1.58179	2.58227	1.08342	0.295206	1.53165	2.89611	0.947097	0.554325	1.35843	2.67268	0.0437463	0.971594	-0.0501417
28.1053	27.4196	28.0523	28.2361	27.1426	20.8927	22.6256	23.0663	22.7577	27.5023	27.1481	27.8563				+	+		S10A_MOCK;WT_MOCK						20	18	18	66.8	56.5	56.5	29.038	0	217.32	2925100000	122	3.86884	0.0154024	4.68571	19.3166	3.76775	0.0120195	5.04256	19.6932	0.428942	0.718611	2.60727	1.13797	0.521354	0.956019	0.35685
23.0926	23.7022	22.7684	22.7977	21.5411	23.4473	23.6176	22.5109	22.1397	22.0479	23.2933	23.1513													6	6	6	7.2	7.2	7.2	79.954	0	13.913	215950000	21	0.0429366	0.98099	0.074777	0.126039	0.334437	0.672981	0.431684	0.827772	0.079051	0.916942	-0.160657	-0.22495	0.298738	0.956019	0.356908
22.6165	25.3513	25.0258	25.3012	26.9731	30.8091	26.4977	23.9625	27.1297	27.2814	27.2847	24.8006													45	45	44	47	47	46.4	121.68	0	323.31	9155500000	188	0.176147	0.906692	0.592251	0.465135	0.517844	0.549385	-1.53211	-1.18192	0.397608	0.735064	1.83117	0.965823	0.823125	0.956019	-2.12436
26.0682	26.2049	26.2813	26.8948	26.4935	25.511	25.5649	25.7523	25.8958	26.164	26.5862	26.3887													11	11	11	36.1	36.1	36.1	37.563	0	91.886	2357500000	117	1.79326	0.195314	0.641958	4.13872	1.63561	0.159744	0.447152	3.91172	0.518077	0.690572	0.562089	1.33175	0.600738	0.956019	-0.194806
31.1692	31.828	31.7755	30.9422	31.3786	30.1888	22.027	23.7607	23.1301	30.1973	31.6321	31.5596				+	+	+	S10A_MOCK;S10D_MOCK;WT_MOCK						51	51	48	57.3	57.3	56.1	123.63	0	323.31	56222000000	932	3.5195	0.0219086	8.15706	11.8422	2.98453	0.0330532	8.6183	15.6984	3.36457	0.0413302	7.86395	12.7999	0.357682	0.956019	0.461246
26.0207	26.1556	26.5668	25.879	26.2801	24.3709	22.14	25.184	24.468	22.898	26.8644	26.5668													18	18	18	17.4	17.4	17.4	138.62	0	54.861	874080000	73	0.402827	0.747557	1.5124	0.962112	0.907824	0.374988	2.31705	2.48227	0.633738	0.658957	1.57932	1.45256	0.226521	0.956019	0.804657
21.7097	21.1581	22.3822	22.35	23.337	22.7413	21.0634	22.7166	23.8491	23.8644	22.2205	22.672													6	6	6	25.5	25.5	25.5	17.561	0	7.9861	100130000	21	0.145451	0.927627	0.37593	0.39745	NaN	NaN	0	NaN	NaN	NaN	0	NaN	0.878084	0.956019	-1.16895
29.0666	28.8463	29.2708	29.2519	28.9595	28.1661	28.9004	29.3867	29.1804	28.2439	28.9777	29.1945													27	25	24	52	48	46.8	63.704	0	323.31	14444000000	285	0.448329	0.719471	-0.350446	-1.09408	0.194144	0.797249	-0.0946261	-0.506672	0.412787	0.724894	-0.36333	-1.02736	0.319539	0.956019	0.25582
23.8106	23.7673	23.7943	24.0153	22.8164	22.4793	23.896	23.4038	24.6905	21.8439	22.7204	23.8778													7	7	7	21.6	21.6	21.6	39.336	0	19.683	268970000	29	0.749127	0.580147	-1.18274	-1.69403	0.1953	0.796203	-0.206024	-0.54931	0.671896	0.658128	-0.89308	-1.49316	0.621428	0.956019	0.976711
23.7532	20.9699	22.5935	22.8915	22.3039	21.9682	22.7347	22.3452	23.5794	20.4151	25.2162	23.7041													4	4	4	46.9	46.9	46.9	9.3697	0	6.1436	162050000	12	0.0504915	0.98099	0.225398	0.154035	0.1867	0.798983	-0.447563	-0.505392	NaN	NaN	0	NaN	0.151079	0.956019	-0.67296
23.4046	23.8973	23.0767	22.2623	24.1591	22.6927	22.4382	23.0232	22.9075	22.5676	21.1256	21.5993													3	3	2	5.6	5.6	4.2	57.81	0	5.5007	204420000	14	NaN	NaN	0	NaN	1.03066	0.314579	0.669844	2.24712	0.146396	0.848337	0.248359	0.413002	1.43119	0.956019	1.69531
26.0511	25.8056	25.9285	25.7183	26.0031	24.7419	25.1455	26.0093	25.2736	24.8654	26.1728	26.4052													14	14	14	27.2	27.2	27.2	68.002	0	63.175	1554800000	63	0.236667	0.864529	0.338312	0.615515	0.637287	0.490192	0.452242	1.62495	0.00810716	0.989823	0.0116011	0.0248317	0.0782398	0.965919	0.11393
21.6144	25.0759	22.8395	25.0094	25.3636	24.5321	24.6249	23.3661	22.9534	21.0247	25.614	24.8404													13	13	13	24.2	24.2	24.2	66.049	0	49.479	759590000	41	0.0387747	0.982534	0.178258	0.118446	0.151512	0.834494	-0.471496	-0.416803	0.989272	0.543858	1.32024	2.36838	0.136589	0.958387	-0.649754
32.2064	32.1319	32.2538	32.3207	31.8311	31.2938	32.2155	32.9283	32.5193	31.4312	32.0991	32.0831													46	45	45	67.8	67.8	67.8	73.243	0	323.31	132860000000	873	1.06278	0.421597	-0.683273	-2.26426	0.650598	0.483918	-0.356998	-1.70371	0.92574	0.558949	-0.739176	-2.04547	0.56079	0.956019	0.326274
27.6512	27.4999	27.9896	27.8262	27.0394	25.9314	27.2575	28.7977	27.8663	25.8595	24.2115	27.2058													37	37	34	22.5	22.5	20.8	242.04	0	209.75	1854100000	219	0.967553	0.463392	-2.21487	-2.27207	0.202487	0.787761	-0.260214	-0.552851	0.660427	0.658957	-1.04149	-1.469	0.826435	0.956019	1.95466
27.6044	28.3203	27.9682	27.6845	28.294	28.9075	26.6487	26.3827	26.4265	27.9539	27.1354	27.8854													30	30	30	29.3	29.3	29.3	133.77	0	143.2	4382800000	181	1.43497	0.275196	1.17224	4.26575	1.98022	0.101905	1.47832	6.64539	1.51444	0.377957	1.80937	4.99071	0.383284	0.956019	0.306075
22.8757	22.6484	21.3532	22.317	23.2126	22.0557	22.8313	23.9576	23.5226	23.5987	22.885	23.2329													5	5	5	27.8	27.8	27.8	27.887	0	15.365	125390000	22	0.193637	0.89694	-0.198351	-0.512165	0.896918	0.379688	-1.14475	-1.9857	0.881161	0.564712	-0.908744	-1.89387	0.760403	0.956019	-0.946402
23.208	25.176	25.205	24.4881	25.8037	29.0045	25.1681	25.5083	26.5936	25.4586	25.575	24.6886													7	7	7	40.4	40.4	40.4	19.794	0	83.171	1954600000	75	0.420927	0.736916	-0.515931	-1.00774	0.68611	0.473905	-1.22702	-1.55644	0.172875	0.832313	0.675439	0.479615	0.395731	0.956019	-0.711094
26.696	26.9303	27.5813	27.6764	28.4279	31.8394	29.4002	26.3902	28.0791	30.145	27.598	25.9241													58	58	57	48.1	48.1	47.1	115.28	0	323.31	19154000000	312	0.0147482	0.993537	-0.0674661	-0.0448322	0.378215	0.637878	-0.887297	-0.974604	0.360186	0.744002	1.35804	0.876706	0.239785	0.956019	-0.819831
27.6503	27.4563	27.0937	27.1706	26.8005	28.2773	27.9549	28.5691	27.8395	27.8955	26.1922	27.3492													14	13	13	28.1	26.2	26.2	46.437	0	134.13	6008300000	137	0.74029	0.583582	-0.975543	-1.77111	1.17287	0.261569	-0.721071	-2.5838	0.597588	0.658957	-0.705032	-1.41546	0.173932	0.956019	0.254472
22.0711	24.5829	20.7084	22.736	22.8776	24.7578	23.4527	24.1098	23.062	22.9909	24.0997	24.337													15	15	15	16.5	16.5	16.5	123.38	0	36.548	372080000	36	0.198514	0.894442	0.267694	0.519466	0.354857	0.656716	-1.0874	-0.925276	0.038844	0.956875	-0.0844078	-0.117273	0.44698	0.956019	-1.3551
30.4488	29.6238	30.482	30.7645	30.8839	32.3109	29.5977	30.2701	30.0367	31.3012	29.8945	27.4322													104	90	90	47.6	43.2	43.2	271.32	0	323.31	28314000000	275	0.128091	0.927994	-0.425542	-0.37078	0.247599	0.750264	0.216737	0.631918	1.00946	0.543858	1.35162	2.52917	0.199709	0.956019	0.642279
24.2383	24.6476	24.7	24.5642	21.7818	22.2372	22.6056	24.4212	24.0646	21.2969	25.0858	24.1795													13	13	13	7.3	7.3	7.3	233.51	0	28.408	198260000	34	0.046433	0.98099	-0.176463	-0.138931	0.568305	0.518517	0.831453	1.44792	0.329992	0.757459	-0.836082	-0.815575	0.32678	0.956019	1.00792
24.6888	26.8373	26.9419	22.3222	24.9001	22.5376	23.8098	23.4889	22.1953	22.4942	23.7098	26.7488													16	16	16	13.1	13.1	13.1	153.85	0	38.302	382430000	51	0.330675	0.789466	1.15295	0.848974	1.46769	0.190336	2.99131	3.38137	0.0306079	0.966228	0.0886358	0.0921422	0.533823	0.956019	1.83836
26.4645	26.4612	26.4691	26.5829	26.2996	22.8251	25.7715	25.993	26.0737	25.9411	23.2965	26.4291													16	16	16	16	16	16	118.29	0	38.938	1026600000	61	0.271693	0.844597	-0.723802	-0.740602	1.53872	0.172753	0.51887	5.74261	0.21005	0.813019	-0.710165	-0.586174	0.481721	0.956019	1.24267
23.1037	25.1964	26.8775	25.1925	24.4281	23.7628	21.8369	23.3863	22.9095	23.4209	25.4609	25.7883													26	26	26	10.4	10.4	10.4	290.38	0	44.057	616060000	62	1.1019	0.395861	2.17912	2.50216	0.817365	0.407999	2.34828	1.98365	1.3226	0.473686	1.75024	2.83736	0.043377	0.971594	0.169161
24.1479	25.4031	25.7244	25.359	26.1357	30.2949	27.0034	21.3382	26.7239	28.1731	26.2766	21.2861													16	15	15	50.3	44.1	44.1	40.949	0	323.31	8738700000	75	0.0271475	0.992869	0.223448	0.0809617	0.0115865	0.987553	0.0699933	0.0367363	0.393217	0.735374	2.2414	0.934982	0.0231721	0.989019	-0.153455
26.2781	27.6988	28.4248	27.4849	29.2282	32.2517	27.9728	27.1758	28.7562	29.2312	28.5062	26.5737													24	24	24	79.3	79.3	79.3	34.333	0	323.31	40104000000	277	0.0500194	0.98099	0.135403	0.147985	0.253423	0.745605	-0.501053	-0.643872	0.455294	0.711434	1.68667	1.15106	0.247501	0.956019	-0.636456
25.4543	26.4915	26.8668	25.9818	27.1939	30.9489	27.9804	22.4459	27.4942	28.9799	27.5193	25.4576													12	12	12	61.8	61.8	61.8	20.546	0	146.11	10638000000	179	0.256083	0.846177	1.34545	0.658503	0.0536457	0.943857	0.297361	0.163466	0.372869	0.739345	2.068	0.892714	0.375758	0.956019	-1.04808
29.0128	28.731	28.963	28.9084	28.5679	27.7652	28.9126	29.1569	29.1081	28.0461	28.9725	28.8613													37	37	37	45.8	45.8	45.8	77.672	0	232.78	11911000000	362	0.562106	0.678523	-0.432567	-1.43503	0.612883	0.503572	-0.156933	-1.37071	0.715134	0.622106	-0.645389	-1.85975	0.348143	0.956019	0.275634
25.5084	26.0674	26.0209	26.0875	26.0724	25.391	25.1455	22.8031	24.6656	23.051	25.7303	26.143													12	12	12	30.7	30.7	30.7	63.972	0	55.635	1558500000	47	0.251715	0.85021	0.770036	0.639531	0.858309	0.390804	1.6608	2.25508	0.861207	0.573369	1.64559	2.193	0.340805	0.956019	0.890766
24.8639	24.8298	24.6813	24.9986	25.7722	24.7139	24.3473	23.6946	25.2754	24.5689	25.9249	25.3411													8	8	8	23	23	23	39.93	0	20.951	985550000	46	0.622487	0.66005	0.839183	1.38986	0.28138	0.720411	0.352568	0.763045	0.564626	0.673423	0.722478	1.29693	0.467805	0.956019	-0.486615
25.8097	26.3166	26.5792	25.4327	25.8849	24.4666	23.073	21.8587	22.9968	24.4217	26.4196	26.3059													18	18	18	25.7	25.7	25.7	95.05	0	177.16	1357800000	79	1.64646	0.227763	3.0729	4.05626	2.47771	0.0585912	3.59229	7.93027	1.98289	0.180432	2.61855	4.56424	0.288671	0.956019	0.519392
24.7276	24.3053	24.779	23.9641	23.8993	23.7261	23.6503	23.2601	22.9234	24.5788	24.4256	24.9791													6	6	6	19.1	19.1	19.1	35.277	0	56.98	533420000	33	2.1157	0.110783	1.3832	5.17878	2.05191	0.0954404	1.32605	5.13698	1.01787	0.543858	0.585244	2.63959	0.0912301	0.965919	-0.057148
21.0759	25.4258	25.9975	25.0754	26.9478	30.4751	26.4827	24.0588	26.7661	26.9449	26.8188	22.5058													13	13	12	75.5	75.5	75.5	16.32	0	140.8	4607400000	60	0.0704466	0.979873	-0.346013	-0.204345	0.365563	0.64609	-1.60279	-0.902626	0.391655	0.736538	1.73024	0.960671	0.231145	0.956019	-1.25678
29.0803	29.3246	29.2496	29.0945	29.0411	28.3256	28.9424	29.9224	29.5078	28.0993	29.3913	29.1567													35	35	34	39.4	39.4	38.2	90.932	0	194.06	17870000000	424	0.507827	0.700342	-0.575093	-1.17745	0.308727	0.694772	-0.239379	-0.816872	0.775787	0.605529	-0.63713	-1.6901	0.311078	0.956019	0.335714
24.3705	23.681	23.3573	22.9109	23.1505	21.4496	22.8746	24.4182	23.1619	23.0062	23.6073	23.2123													6	6	6	14.5	14.5	14.5	54.843	0	13.745	260680000	22	0.148182	0.926544	-0.209632	-0.414524	0.217607	0.779366	0.318047	0.56765	0.617632	0.658957	-0.981229	-1.3778	0.659673	0.956019	0.527679
26.727	27.6297	26.3064	26.9487	27.9406	27.0106	26.6231	26.5952	26.29	26.4687	26.9376	26.2371													14	14	14	39.8	39.8	39.8	56.65	0	208.82	3682500000	113	0.0663253	0.979873	0.0450795	0.194274	0.365989	0.64609	0.384947	0.951203	0.922422	0.558949	0.79721	2.35809	0.303793	0.956019	0.339867
22.0768	24.0244	21.6176	22.2025	24.1135	23.4925	22.1311	22.8859	21.9602	22.7283	22.17	22.192													5	5	5	10.3	10.3	10.3	60.977	0	12.259	150760000	13	NaN	NaN	0	NaN	0.108984	0.875561	0.24719	0.312642	0.633353	0.658957	0.943781	1.49662	0.0935784	0.965919	0.209489
29.9044	30.444	30.7066	28.4325	28.4089	27.373	21.7814	22.7595	22.323	27.971	29.1486	29.5165				+	+	+	S10A_MOCK;S10D_MOCK;WT_MOCK						48	48	48	40	40	40	165.95	0	323.31	6436200000	265	3.11718	0.0312586	6.59074	12.0875	4.47967	0.0063276	8.06372	21.8827	3.56893	0.0413302	5.78351	12.867	1.16904	0.956019	1.47298
29.5378	29.4643	29.4839	29.4811	29.0437	28.7835	29.846	29.481	30.0982	28.334	29.1335	29.693													25	19	19	42	33.2	33.2	70.942	0	323.31	20127000000	334	0.729335	0.587876	-0.754897	-1.74287	0.654999	0.481674	-0.313096	-1.73445	1.21558	0.487196	-0.705638	-2.60223	0.421346	0.956019	0.4418
22.0728	23.1266	21.8795	21.8486	22.1322	22.6557	22.0347	21.8664	21.6131	22.5462	23.1014	21.7559													3	3	3	18.1	18.1	18.1	19.208	0	4.5346	52730000	13	0.613527	0.660164	0.629768	1.53918	0.509406	0.556128	0.521587	1.2833	0.594097	0.658957	0.374105	1.40491	0.0687076	0.970132	-0.108182
25.1526	24.3002	24.2999	24.941	23.8876	22.5811	24.1665	23.0612	21.4415	20.9899	23.5838	23.5689													11	11	11	30.5	30.5	30.5	57.193	0	91.397	527000000	32	0.0515378	0.98099	-0.175497	-0.149965	0.809686	0.408825	1.69452	2.01543	0.364163	0.744002	0.913527	0.874191	0.81648	0.956019	1.87002
23.622	24.0448	21.7205	23.8071	24.2736	24.1965	24.0361	24.6862	24.1524	23.4842	24.4065	22.6931													7	7	7	22.9	22.9	22.9	37.154	0	51.22	382450000	33	0.58541	0.672853	-0.76366	-1.43004	0.617728	0.503512	-1.16249	-1.56611	0.328759	0.758251	-0.199189	-0.807063	0.171959	0.956019	-0.398831
28.3921	30.0666	30.2846	29.1436	31.4255	34.3061	31.1948	29.8439	31.2225	31.2581	31.3495	28.9885													72	72	50	78.2	78.2	55.3	104.85	0	323.31	128870000000	1019	0.0864401	0.965453	-0.221664	-0.247316	0.702112	0.468537	-1.17257	-1.56081	0.204048	0.81835	0.871377	0.558079	0.41057	0.956019	-0.950908
25.4815	26.3986	26.4202	26.6587	27.6477	31.8715	27.3098	26.0311	27.3681	28.1337	28.1996	25.8476													52	52	48	45.5	45.5	41.4	131.98	0	323.31	18324000000	281	0.209544	0.889322	0.490671	0.552654	0.667032	0.478648	-0.802876	-1.50116	0.428172	0.718611	1.82298	1.1002	0.636789	0.956019	-1.29355
23.6068	24.6746	24	23.5915	24.2787	23.2076	23.4844	23.0006	24.6874	23.8739	24.4744	24.5144													8	8	8	33.9	33.9	33.9	26.227	0	32.34	444020000	54	0.415665	0.739402	0.563439	1.03847	0.243039	0.752948	0.36967	0.626039	0.0175046	0.984508	-0.0315285	-0.0533205	0.196633	0.956019	-0.193769
26.8272	26.2734	27.7616	26.4117	25.8435	25.487	22.3414	22.6814	22.6628	26.2563	26.7407	27.5821													12	12	12	45.4	45.4	45.4	37.106	0	191.91	2887000000	84	2.29749	0.0834965	4.29781	10.6711	2.169	0.0847058	4.3922	9.80271	2.61334	0.0812453	3.35218	11.5204	0.0559619	0.971594	0.0943921
25.8809	26.3013	26.4107	24.7431	24.55	24.5649	22.8955	22.3928	22.3592	24.1189	25.5422	26.5085					+		S10A_MOCK						6	6	6	42.2	42.2	42.2	21.474	0	85.099	1279300000	62	1.32206	0.30561	2.84069	3.97092	3.96903	0.00993378	3.64847	15.3962	2.47973	0.0879024	2.07021	11.2398	0.43812	0.956019	0.807781
23.4661	23.142	21.9676	22.8238	24.0763	23.0291	22.9009	23.4688	21.9358	21.3164	24.2924	21.3798													4	4	4	12.2	12.2	12.2	40.925	0	10.875	275710000	21	0.146776	0.92734	-0.438922	-0.406866	0.048382	0.945696	0.0900955	0.141148	0.383663	0.738063	0.541278	0.914066	0.180222	0.956019	0.529017
22.5426	21.3678	22.1675	21.8476	22.2359	27.9876	22.9361	23.7443	22.5709	25.2711	26.0856	21.7875													6	6	6	82.4	82.4	82.4	7.5217	0	50.613	671900000	22	0.365619	0.766754	1.29766	0.952118	NaN	NaN	0	NaN	0.164663	0.832313	0.939919	0.466426	0.676319	0.956019	-2.35544
26.8674	27.2096	26.6443	27.1305	26.8323	26.0729	25.8113	26.4725	25.8536	25.7907	26.8018	26.6339													25	25	16	22.9	22.9	16.3	121.9	0	73.845	1839400000	153	0.399221	0.750384	0.363044	0.95824	1.44145	0.193485	0.861306	3.1946	0.741661	0.622106	0.632783	1.66301	0.597548	0.956019	0.498262
21.8805	23.9953	23.4452	21.7989	22.9615	21.3591	21.2823	23.8439	22.3672	21.7388	22.7737	23.6576													7	7	7	3.3	3.3	3.3	254.39	0	10.154	111560000	12	0.0858817	0.965453	0.225541	0.243408	0.246333	0.750264	0.609183	0.624218	NaN	NaN	0	NaN	0.172213	0.956019	0.383642
21.1703	22.2238	21.2966	24.9547	22.8156	29.7439	24.0206	21.1864	25.5115	26.6958	23.9806	22.5215													48	46	46	29.9	28.9	28.9	194.61	0	323.31	2172200000	87	0.178159	0.906386	0.826462	0.469031	0.601299	0.503599	-2.00929	-1.53237	0.387183	0.737184	2.26523	0.940244	0.859252	0.956019	-2.83575
24.0094	24.8747	24.5207	22.0862	22.3424	22.0231	23.2821	24.8857	22.297	23.4554	21.3402	24.2307													6	6	6	3.8	3.8	3.8	171.29	0	8.1986	133220000	20	0.156325	0.921179	-0.479482	-0.418105	0.490426	0.568516	0.980033	1.23261	0.664266	0.658563	-1.3377	-1.7586	0.641805	0.956019	1.45951
30.6057	30.5441	30.3429	30.5933	30.1392	29.5297	30.6185	30.8037	30.8305	29.6457	30.08	30.5707													28	28	22	49.3	49.3	40.3	69.602	0	323.31	41031000000	434	0.894526	0.507173	-0.65208	-2.36798	1.13837	0.275806	-0.253384	-2.44496	0.798593	0.604641	-0.66352	-2.10456	0.566833	0.956019	0.398696
24.9766	25.005	24.899	24.5757	24.7439	23.1236	22.8013	23.1444	22.4881	24.4641	22.8158	25.0266													9	9	9	8.6	8.6	8.6	122.95	0	20.869	221760000	34	0.734677	0.584736	1.29088	1.87106	2.18748	0.0822884	2.1489	11.1825	0.964999	0.554325	1.33643	2.43803	0.488082	0.956019	0.858026
24.0676	23.6486	24.0621	23.925	22.4321	23.704	21.2085	22.8436	23.6506	23.3404	22.9474	24.4551													5	5	5	21.9	21.9	21.9	29.634	0	24.037	315660000	28	0.509131	0.699974	1.01339	1.19433	0.708622	0.466324	1.35849	1.85678	0.378484	0.738063	0.786104	0.918536	0.275398	0.956019	0.345108
30.6221	30.6745	29.0458	30.1216	29.9104	31.3415	31.2108	29.0088	30.0971	31.4589	30.2844	28.9702													9	9	2	54.8	54.8	7.9	13.989	0	137.95	31881000000	240	0.0471525	0.98099	0.132277	0.137851	0.00336664	0.996588	0.0085659	0.0103147	0.169955	0.832313	0.352304	0.453671	0.0470422	0.971594	-0.123711
26.4237	25.2425	25.2468	26.1956	25.9512	24.945	25.2739	25.5098	25.1975	24.6617	26.0596	25.1703													14	14	14	29	29	29	57.673	0	53.529	1508200000	65	0.0227051	0.992869	-0.0299028	-0.0713402	0.287972	0.715464	0.310586	0.768569	0.359093	0.744002	0.370151	0.939357	0.236207	0.956019	0.340489
24.9039	25.1648	24.8634	24.6524	24.9331	22.4398	24.5517	25.0615	21.6725	24.7552	22.7678	24.5933													14	14	14	11.9	11.9	11.9	138.83	0	27.935	312770000	42	0.0780392	0.971519	0.276835	0.224612	0.43377	0.595628	1.21547	1.1475	0.0648391	0.929116	0.246553	0.187193	0.556847	0.956019	0.938632
23.1945	23.4897	20.6396	22.4155	23.8363	22.7873	21.28	21.8233	21.7516	21.6235	23.9232	22.6142													6	6	6	11.7	11.7	11.7	45.745	0	7.6788	180970000	17	0.627493	0.66005	1.10195	1.60299	0.336923	0.672689	0.822947	0.893771	1.17941	0.487196	1.39474	3.04352	0.0877097	0.965919	-0.279004
21.8396	22.0319	24.6639	22.4831	25.4372	28.7182	21.7959	23.393	23.7786	25.4826	24.2874	21.3731													26	26	26	27.6	27.6	27.6	120.88	0	123.42	1600000000	60	0.19904	0.894442	0.725211	0.532058	0.0445151	0.950894	-0.144018	-0.131553	0.538408	0.687755	2.557	1.34558	0.2211	0.956019	-0.869228
25.7164	26.0718	26.385	25.8578	25.884	22.1163	21.7553	22.915	23.9145	21.7571	26.3799	26.2428													13	13	13	29.6	29.6	29.6	56.571	0	91.628	1294500000	56	0.476305	0.708053	1.93172	1.1766	1.56192	0.170231	3.19617	4.89384	0.523676	0.690557	1.75783	1.257	0.306888	0.956019	1.26445
22.7878	21.8218	24.0296	23.3047	23.6087	22.8153	22.6346	22.4229	21.3804	22.3276	21.8406	23.531													7	7	3	3.5	3.5	1.5	274.25	0	11.162	72662000	24	0.262827	0.846177	0.420472	0.662648	0.406018	0.619895	0.733801	0.981843	1.06353	0.543858	1.09695	2.43059	0.142345	0.958387	0.313328
23.8691	23.9733	24.521	22.5264	25.1426	23.6726	25.4217	23.7314	25.6686	23.5665	21.9768	25.0731													7	7	7	37.8	37.8	37.8	21.007	0	24.952	277530000	33	0.563438	0.678523	-1.40176	-1.29608	0.509159	0.556128	-0.819415	-1.27742	0.521064	0.690572	-1.16001	-1.19399	0.23296	0.956019	0.582343
29.5621	29.1546	29.3742	29.8998	29.7224	28.1053	27.4559	24.3116	25.6095	29.3096	29.5715	29.5615													11	11	9	28.7	28.7	25.9	33.742	0	70.694	16685000000	214	1.26039	0.327695	3.68854	4.02548	1.24195	0.247615	3.57127	3.88244	1.3776	0.437789	3.45016	3.20589	0.328099	0.956019	-0.117263
21.7563	23.5515	23.4175	22.8557	23.624	22.6015	23.0907	22.1644	23.7382	21.8011	22.343	23.5902													4	4	4	19.9	19.9	19.9	21.868	0	9.6931	153500000	21	0.235467	0.864529	-0.419646	-0.600041	0.0411758	0.954971	-0.0893434	-0.12137	0.0175173	0.984508	0.0292823	0.0531961	0.157914	0.956019	0.330303
25.4001	28.3454	28.8329	26.3751	29.4544	32.8766	28.7486	27.1048	28.9839	29.342	28.2797	25.2696													126	126	114	60.6	60.6	56.3	278.16	0	323.31	20078000000	506	0.176477	0.906692	-0.648664	-0.478615	0.236106	0.76181	-0.75297	-0.614966	0.244265	0.785893	1.28957	0.6551	0.0214007	0.989019	-0.104306
26.6334	26.1437	26.1208	26.6186	26.5408	19.9943	22.9796	23.6989	23.3892	26.0864	25.889	26.4369				+	+		S10A_MOCK;WT_MOCK						21	21	21	22.3	22.3	22.3	112.63	0	65.564	857250000	93	3.20353	0.0285074	2.78154	10.5837	3.30826	0.0197767	2.94339	11.019	0.163664	0.832313	1.02869	0.466503	0.281351	0.956019	0.161842
24.8096	25.1322	25.3069	25.2746	25.7178	26.543	25.6754	24.1727	22.9398	24.441	25.4351	25.1573													12	12	10	27.5	27.5	23	62.411	0	67.088	1340100000	51	0.345777	0.779706	0.748526	0.886255	0.388063	0.631086	0.820264	1.01988	0.762082	0.607004	1.58249	1.81078	0.0745616	0.965919	0.0717379
25.8034	26.1872	25.7372	26.0509	24.7851	24.6518	24.7137	25.2191	26.0926	24.885	25.592	25.3858													9	9	9	29	29	29	31.3	0	62.958	1377100000	81	0.0397532	0.982169	-0.0541967	-0.119329	0.533899	0.542179	0.567509	1.33067	0.107595	0.89122	-0.179146	-0.298179	1.10364	0.956019	0.621705
24.7567	25.731	20.7934	23.7836	22.6991	27.1487	22.0431	23.4757	21.8755	25.2417	25.6245	20.6594													5	5	5	56.2	56.2	56.2	10.058	0	12.414	593600000	21	0.31481	0.802316	1.37707	0.822647	0.311922	0.691787	1.29561	0.813301	0.589807	0.658957	2.07902	1.45125	0.0122464	0.993267	-0.0814641
27.3314	27.3945	27.2051	27.6925	27.2718	25.1386	26.8525	27.2294	26.6532	26.2517	26.5783	27.4802													26	26	26	22.6	22.6	22.6	145.83	0	69.357	1930300000	135	0.124518	0.927994	-0.141632	-0.350278	0.880938	0.384422	0.39865	2.241	0.08784	0.910202	-0.210761	-0.260708	0.556051	0.956019	0.540283
24.7674	24.777	24.5504	24.7079	22.5046	24.1422	24.1672	21.2444	22.2275	22.027	25.0548	24.5619													13	13	13	17.3	17.3	17.3	88.884	0	37.046	611960000	42	0.451584	0.718862	1.33485	1.04969	0.892553	0.381286	2.15188	2.49678	0.494025	0.705339	1.23851	1.14315	0.322597	0.956019	0.817026
24.3244	23.4077	23.8434	22.8954	22.8052	22.542	22.5389	24.0991	21.673	20.0117	22.6039	21.3136													6	6	6	21.7	21.7	21.7	34.404	0	34.918	323350000	20	NaN	NaN	0	NaN	0.582374	0.513363	1.08812	1.43624	NaN	NaN	0	NaN	1.19929	0.956019	2.54876
22.7065	26.563	23.5909	22.0667	22.3319	24.4189	21.0699	22.5141	22.9189	23.4916	21.9219	23.2201													28	28	28	6.5	6.5	6.5	510.08	0	34.411	208440000	44	0.405201	0.745407	0.710201	0.958051	0.69059	0.473159	2.11916	1.63725	0.33964	0.750246	0.771529	0.82802	0.449966	0.956019	1.40896
21.4893	25.7919	26.8555	26.1191	27.6438	20.2786	24.5059	22.4015	23.285	23.0377	26.4546	26.7572													4	4	4	28.1	28.1	28.1	19.343	0	213.6	1341000000	37	0.639307	0.652028	2.01908	1.50725	0.287428	0.715464	1.31481	0.751215	0.200478	0.819097	1.28305	0.551629	0.1264	0.958387	-0.704269
27.5649	28.3535	27.8584	27.4164	27.6315	27.6349	26.5975	27.8946	27.1181	26.9747	27.2067	27.8156													54	54	54	28	28	28	244.5	0	170.2	2282400000	220	0.101302	0.948051	0.128898	0.28476	0.71689	0.461095	0.722193	1.63551	0.352596	0.745008	0.357513	0.931675	0.804737	0.956019	0.593295
25.6395	25.709	26.3075	26.2357	25.8887	23.1984	21.1044	23.6197	24.1893	25.2008	26.1608	26.1203													16	16	16	16.7	16.7	16.7	116.67	0	90.454	753410000	75	1.08302	0.40781	2.85615	2.86114	1.07059	0.295264	2.91419	3.00063	0.724903	0.622106	2.13647	1.58387	0.0523134	0.971594	0.05804
25.107	24.7739	25.6998	25.639	25.2738	25.4941	25.2227	25.7262	25.2985	24.5022	25.6943	25.8753													9	9	9	26.6	26.6	26.6	35.611	0	65.731	1347200000	50	0.0419808	0.98099	-0.058541	-0.127717	0.279236	0.720411	-0.222228	-0.710298	0.0997868	0.90168	0.0531273	0.280628	0.115424	0.965811	-0.163687
22.804	22.045	21.1788	21.7517	24.6296	29.5306	22.4353	23.2187	25.7573	23.5792	23.231	21.0623													24	24	24	69.1	69.1	69.1	47.355	0	323.31	4520700000	70	0.387298	0.750384	-1.17956	-0.925277	0.680582	0.473905	-1.79448	-1.62091	0.227853	0.796671	1.50021	0.604381	0.262163	0.956019	-0.614912
22.2864	25.0277	23.8571	21.888	25.3369	25.2582	23.6613	22.1946	22.3754	22.703	25.0425	24.1282													5	5	5	47.6	47.6	47.6	11.428	0	17.414	336620000	27	0.651083	0.643796	1.2141	1.47604	0.444193	0.59177	0.979965	1.06675	0.4663	0.711432	1.41729	1.15512	0.0787867	0.965919	-0.234135
23.2193	24.5709	25.7999	22.2724	26.3438	31.6432	25.2347	23.5892	25.8769	26.2214	24.683	22.5718													72	72	71	42.9	42.9	42.5	221.62	0	323.31	7010800000	185	0.116624	0.937142	-0.408194	-0.324416	0.135158	0.851369	-0.370246	-0.366701	0.24483	0.785893	1.85287	0.662436	0.00958998	0.993267	0.0379473
27.5403	26.4384	26.6516	26.7268	25.8227	25.3162	26.0666	26.5332	26.4632	25.4211	26.5041	26.3736													22	22	22	42.4	42.4	42.4	54.972	0	110.15	2845500000	96	0.262344	0.846177	-0.254711	-0.686622	0.586667	0.510665	0.522436	1.42205	0.355465	0.745008	-0.399109	-0.912478	0.742952	0.956019	0.777146
21.8797	23.3546	21.6778	21.4917	21.7926	27.5813	23.1404	23.9147	22.0868	22.0028	20.7648	22.4016													23	23	23	19	19	19	169.87	0	157.33	397360000	40	0.84909	0.538379	-1.32419	-1.83031	0.42389	0.603172	-0.743256	-0.993273	0.0954157	0.907377	0.574567	0.280113	0.330967	0.956019	0.580938
20.9042	22.1721	21.4935	23.7661	22.6778	21.8869	21.111	23.4491	22.7785	20.99	22.3455	22.3993													4	4	4	5.6	5.6	5.6	81.031	0	6.2537	73057000	10	0.250756	0.85021	-0.534619	-0.64094	NaN	NaN	0	NaN	NaN	NaN	0	NaN	0.261744	0.956019	-0.388365
24.2725	27.1023	27.3301	27.0752	28.9152	32.084	28.4027	27.2311	28.462	29.2379	28.9463	26.3182													68	68	68	66.9	66.9	66.9	116.2	0	323.31	24903000000	349	0.0444728	0.98099	0.135543	0.134035	0.69628	0.470615	-1.79694	-1.69206	0.333877	0.754733	1.32623	0.874423	0.644983	0.956019	-1.93248
21.6788	23.9937	23.927	22.6268	24.5215	23.7046	22.0239	24.321	24.265	22.2522	24.4994	23.9769													8	8	8	8.6	8.6	8.6	106.92	0	17.637	313730000	34	0.0128464	0.993537	0.0395444	0.0389019	0.113923	0.872621	-0.336812	-0.313928	0.0289669	0.967661	0.0810019	0.0866729	0.13609	0.958387	-0.376357
28.1455	28.8379	28.9478	25.2059	25.3907	24.6716	22.5825	21.5448	23.6227	24.8238	26.8702	28.3542													48	48	48	16.8	16.8	16.8	339.59	0	133.75	1713100000	159	1.43938	0.275196	4.09942	3.45574	2.39008	0.0617768	6.06043	9.31961	1.39459	0.432853	2.50609	3.9316	0.721124	0.956019	1.96101
21.8847	24.6766	21.2109	22.4999	24.6107	21.9546	22.8945	24.9816	24.4183	22.8381	23.5651	24.5262													9	9	9	8.2	8.2	8.2	133.01	0	27.168	124490000	24	0.223203	0.875042	-0.455015	-0.574348	0.519653	0.549385	-1.50745	-1.22504	0.449464	0.713669	-1.07647	-1.05322	0.358509	0.956019	-1.05243
23.3981	23.6924	23.2512	21.2984	21.8384	23.5801	22.262	22.7981	21.7659	22.21	22.5641	22.4529													12	12	12	4.6	4.6	4.6	309.35	0	21.838	59223000	18	NaN	NaN	0	NaN	1.37033	0.215224	1.17195	3.60562	0.0155971	0.986567	-0.0363096	-0.0483998	2.40828	0.956019	1.03826
32.6798	32.8369	32.8033	32.3523	32.6072	30.8976	24.9023	25.4773	24.8278	31.5534	33.0151	32.7448				+	+		S10A_MOCK;WT_MOCK						43	43	43	68.6	68.6	68.6	77.959	0	323.31	147390000000	867	3.02711	0.0312586	7.3686	14.9256	3.40009	0.0184307	7.70418	36.5656	2.61275	0.0812453	6.88321	12.0621	0.273007	0.956019	0.335581
21.8199	24.1766	23.5201	23.8602	23.5243	24.2971	22.5361	23.6426	23.8217	23.1639	22.9017	23.7164													7	7	7	7.9	7.9	7.9	119.52	0	15.658	228240000	32	0.0527905	0.98099	-0.0728232	-0.155509	0.068495	0.929454	-0.161255	-0.199287	0.512853	0.690572	0.560394	1.21801	0.0389656	0.975898	-0.0884317
21.3519	24.6241	24.5281	21.9336	25.1973	30.9629	25.4538	22.9622	25.1854	27.023	21.0033	22.0774													65	65	65	34.9	34.9	34.9	247.74	0	323.31	4740900000	150	0.216466	0.885467	-1.16588	-0.578655	0.313592	0.69019	-1.03242	-0.773987	0.197972	0.821129	1.49743	0.543484	0.0204433	0.989069	0.133458
26.8641	27.3349	27.2415	27.514	27.7636	25.5477	28.5497	29.5022	28.7985	25.9881	27.032	26.9585													15	15	15	49	49	49	49.593	0	259.32	5508600000	136	2.15298	0.103311	-2.29059	-5.19388	1.94145	0.103004	-1.80331	-5.64474	1.05741	0.543858	-2.00839	-2.65462	0.546835	0.956019	0.487275
25.1895	25.2201	25.145	25.225	25.4613	21.8858	23.0499	25.2504	25.3362	22.1599	22.1543	24.9456													8	8	7	7.8	7.8	7.2	137.42	0	15.746	236060000	33	0.535521	0.684288	-1.45894	-1.22267	0.316164	0.688229	0.639345	0.854141	0.0908718	0.910202	-0.354813	-0.25791	0.81675	0.956019	2.09828
24.9543	25.0523	24.5163	20.5853	22.6786	21.078	22.9428	23.2716	21.6823	22.2771	21.1874	24.4709													9	9	8	6	6	5.5	194.81	0	15.196	117450000	19	0.00381519	0.995625	0.0128714	0.0119156	1.46887	0.190336	2.20873	4.31724	NaN	NaN	0	NaN	0.832024	0.956019	2.19586
24.6951	27.3512	26.0879	24.5396	24.7049	24.9326	23.4616	22.7667	22.8912	24.9217	24.1675	25.7324													33	33	33	7.5	7.5	7.5	527.22	0	49.206	416620000	68	1.45768	0.275196	1.90071	3.80208	1.29596	0.235143	3.00492	3.77354	2.23831	0.133025	1.68588	6.95572	0.527085	0.956019	1.10421
27.8464	26.5825	26.8636	27.4476	26.7898	25.215	26.7882	26.0967	26.5007	26.9333	26.8062	26.528													20	20	18	39.9	39.9	37.3	63.182	0	131.4	3987400000	135	0.536699	0.684288	0.293997	1.25882	0.62454	0.501334	0.635665	1.46983	0.0101837	0.989823	0.0222905	0.0322089	0.326521	0.956019	0.341668
23.9408	23.8645	21.4909	23.8249	23.7337	24.0966	24.4084	23.0512	22.9735	22.9727	23.4819	21.1476													4	4	4	17.5	17.5	17.5	23.772	0	10.56	312240000	26	0.472169	0.708053	-0.943673	-1.11275	0.149261	0.835624	-0.378998	-0.407777	0.321914	0.761859	0.407338	0.851349	0.203003	0.956019	0.564675
24.4569	25.1998	25.1623	25.0472	25.4741	24.7575	24.4244	23.045	23.8958	21.5104	25.1289	25.0234													17	17	17	35.4	35.4	35.4	66.9	0	46.891	868110000	47	0.0254729	0.992869	0.0991319	0.0789876	1.07576	0.295264	1.15124	2.45546	1.19823	0.487196	1.3045	2.88278	0.326795	0.956019	1.05211
25.474	25.6393	26.3477	26.2084	26.2796	25.4093	26.0804	27.5807	27.1469	23.2032	26.4376	26.252													12	12	12	31.5	31.5	31.5	47.46	0	50.751	1957400000	95	0.592603	0.671948	-1.63842	-1.438	0.944729	0.35253	-1.11564	-2.14511	0.817284	0.601675	-0.97024	-1.84513	0.172717	0.956019	0.522771
25.6035	27.6911	21.3243	24.9164	27.2267	26.2991	26.5549	23.4992	31.8639	25.5592	22.997	24.8817													19	19	18	77.1	77.1	73.5	36.688	0	239.66	3891500000	103	0.433729	0.728826	-2.82671	-1.10371	0.321982	0.683233	-2.43308	-0.790095	0.162944	0.832313	-1.15857	-0.457167	0.065619	0.971142	0.393632
22.751	24.5383	23.5416	21.0482	22.7535	24.7546	21.1862	23.0716	23.561	23.4898	23.9226	23.3716													4	4	4	17.6	17.6	17.6	25.565	0	10.925	323840000	30	0.517218	0.690487	0.9884	1.33014	0.48373	0.570696	1.00402	1.12853	0.0656762	0.928632	0.245845	0.190166	0.00909556	0.993267	0.0156225
25.2448	26.0572	26.2754	23.3858	26.8574	25.053	26.4331	26.5219	27.5831	25.7881	22.2841	26.7042													6	6	6	67.3	67.3	67.3	11.006	0	30.158	1264200000	101	0.540996	0.684288	-1.92055	-1.3751	0.946116	0.35253	-0.986919	-2.03671	0.663853	0.658563	-1.74726	-1.63549	0.249342	0.956019	0.933633
24.032	23.9195	24.1846	24.0136	25.9784	22.1147	25.9974	23.3807	23.2401	25.7207	23.5698	25.163													7	7	3	26.4	26.4	14.5	36.105	0	20.495	548890000	34	0.213345	0.888325	0.611783	0.554068	0.0582343	0.941894	-0.160694	-0.178575	0.0403986	0.954563	-0.170472	-0.119121	0.451975	0.956019	-0.772477
21.7099	21.6451	21.7984	21.4582	23.8612	23.5197	22.9584	23.8102	23.5201	22.5424	24.6087	23.9862													4	4	4	11.3	11.3	11.3	37.654	0	7.6025	134250000	17	0.154199	0.921693	0.282835	0.427818	1.7411	0.138447	-1.7118	-6.74098	0.2266	0.79765	-0.483217	-0.610791	1.08683	0.956019	-1.99463
24.267	24.7402	23.9775	24.1434	22.5464	23.6955	24.4753	25.2928	24.712	22.6004	24.6739	24.2625													14	14	14	21.4	21.4	21.4	84.87	0	40.286	548960000	51	0.588115	0.671948	-0.981116	-1.44544	0.687991	0.473159	-0.49848	-1.51405	1.07487	0.542262	-1.36493	-2.55586	0.272459	0.956019	0.482635
25.1775	22.7878	26.2644	25.278	25.9312	21.1046	26.2891	26.0401	26.7036	25.8339	22.985	26.7169													11	11	11	21.8	21.8	21.8	59.755	0	45.418	651970000	59	0.387465	0.750384	-1.1657	-1.02029	0.589869	0.509279	-1.60107	-1.53228	0.559524	0.673994	-2.23965	-1.46945	0.102695	0.965919	-0.435362
25.5671	27.4924	20.9577	22.1518	27.2128	25.8505	26.1466	25.3234	27.6596	25.7897	22.9136	22.9455													19	19	17	71.4	71.4	62.1	39.42	0	127.31	1592600000	71	0.967234	0.463392	-2.4936	-2.12497	0.319613	0.683839	-1.70415	-0.828916	0.30706	0.770851	-1.30483	-0.786247	0.130937	0.958387	0.789454
29.2015	21.5999	21.6532	28.4308	26.714	23.1017	28.9905	22.9031	22.4688	32.7067	22.3254	21.309													61	3	2	68.8	4.8	1.8	60.066	0	44.319	24243000000	60	0.0531678	0.98099	0.659557	0.156798	0.0673592	0.930044	-0.635943	-0.19344	0.187167	0.82446	1.29466	0.49292	0.104441	0.965919	-1.2955
27.7378	28.9402	27.6309	27.0601	28.6385	27.9722	28.7631	28.2853	30.0427	28.7448	26.7976	28.452													21	21	21	79.4	79.4	79.4	36.053	0	323.31	6322800000	339	0.5708	0.676927	-1.03223	-1.28759	0.614697	0.503572	-0.927385	-1.38029	0.749306	0.617913	-1.14006	-1.63784	0.0483702	0.971594	0.104847
27.047	26.8062	26.8417	27.7648	27.9095	28.5929	26.7053	24.1447	25.7699	27.4521	27.7668	26.8311													17	17	17	41.2	41.2	41.2	43.653	0	87.143	6269400000	136	0.906156	0.50255	1.81006	2.27114	0.677667	0.473905	1.35835	1.80673	1.19531	0.487196	2.54912	3.22486	0.623832	0.956019	-0.451711
23.1999	24.0362	22.5905	24.7215	22.6943	22.815	21.6093	22.3417	24.4383	24.7557	21.5498	21.054													7	7	7	34.6	34.6	34.6	22.782	0	42.294	244790000	30	0.0841028	0.966388	-0.343273	-0.238908	0.18832	0.798328	0.47909	0.506635	0.22224	0.79987	0.613798	0.572451	0.25104	0.956019	0.822364
22.1772	24.9796	24.5756	24.1872	24.3985	24.9837	22.065	24.4239	23.7763	24.2569	24.4343	24.2591													11	11	11	19.3	19.3	19.3	68.569	0	44.671	492360000	30	0.480105	0.708053	0.895068	1.26761	0.163355	0.821269	0.489092	0.435705	0.595305	0.658957	1.10141	1.48259	0.162148	0.956019	-0.405976
24.9012	26.2985	23.1384	25.9509	27.5116	29.8594	26.6849	23.8944	27.0411	27.5542	26.7902	21.5171													18	18	10	62	62	40.3	40.45	0	323.31	7950000000	89	0.0958159	0.951434	-0.586311	-0.273614	0.333665	0.672981	-1.0941	-0.80975	0.556415	0.677002	1.90054	1.25866	0.083203	0.965919	-0.50779
26.1361	25.9693	26.4614	26.2939	25.6897	25.1013	26.3561	26.7144	30.058	26.02	26.6606	26.7706													7	2	1	57.7	30.8	8.5	14.105	0	118.68	2094200000	98	0.389028	0.750384	-1.22576	-1.01992	0.48724	0.570516	-1.52057	-1.28034	0.649022	0.658957	-2.01455	-1.64043	0.449484	0.956019	-0.294806
24.4527	25.6917	24.7118	24.4712	25.6551	25.7278	23.0452	24.069	24.8228	23.1625	25.2418	25.0582													17	17	17	20.4	20.4	20.4	112.89	0	80.254	985130000	59	0.236661	0.864529	0.508523	0.604752	0.680892	0.473905	0.973091	1.524	0.915674	0.558949	1.30569	1.98828	0.233518	0.956019	0.464568
25.9796	25.5258	27.2666	25.9294	25.767	25.5373	27.0202	26.2134	27.7212	27.4217	24.7168	27.5694													10	10	10	32.6	32.6	32.6	34.735	0	40.285	1975400000	151	0.146561	0.92734	-0.415614	-0.405682	0.460572	0.581324	-0.727584	-1.07094	1.01763	0.543858	-1.24035	-2.755	0.103701	0.965919	-0.31197
22.5498	24.5108	23.8114	22.8418	26.3391	21.9659	28.9271	24.7497	26.4214	23.0887	21.9342	28.7417													7	7	7	34.9	34.9	34.9	21.275	0	104.96	1898400000	64	0.351659	0.776585	-2.11117	-0.869337	0.95662	0.351102	-3.07538	-2.29046	0.758652	0.609445	-2.98377	-1.65302	0.157063	0.956019	-0.96421
26.6905	26.8703	26.7035	26.995	27.0222	25.4045	28.0429	27.4387	27.2455	28.184	26.1219	27.7453													4	4	4	39.8	39.8	39.8	10.834	0	28.608	2516800000	110	0.117663	0.937142	-0.225322	-0.335525	1.16328	0.263539	-0.820964	-3.32341	0.784727	0.604641	-1.1018	-1.87961	0.35392	0.956019	-0.595641
31.0264	31.3127	31.2334	31.0714	31.6675	30.9408	30.689	30.8249	30.2305	30.6998	31.608	31.2271													21	21	9	51	51	22.5	32.852	0	112.71	62385000000	375	0.841727	0.538379	0.596792	1.87171	1.2326	0.250661	0.609339	3.06165	1.04116	0.543858	0.645101	2.24779	0.0144287	0.991604	0.0125465
26.5375	26.6706	27.2368	26.5386	27.2511	26.0831	26.5782	27.1696	26.4279	26.5367	27.3887	27.2144													14	14	14	47	47	47	36.112	0	73.435	3368600000	125	0.392738	0.750384	0.321367	0.932434	0.103592	0.882205	0.0897554	0.28787	0.0869282	0.910202	-0.100962	-0.247237	0.27503	0.956019	-0.231612
24.8317	28.6235	29.6145	25.8237	25.8949	28.7503	24.9548	24.8783	27.8675	22.2853	27.2397	29.6483													3	3	3	74.6	74.6	74.6	11.514	0	122.55	7090800000	82	0.070208	0.979873	0.49089	0.206228	0.427427	0.602286	1.78969	1.01776	0.267938	0.776821	0.922777	0.669962	0.188034	0.956019	1.2988
28.7407	30.5674	30.8186	29.1384	30.2804	29.9446	28.2044	29.1082	29.539	28.5565	30.7409	30.8256													9	9	9	80.9	80.9	80.9	11.665	0	323.31	21685000000	284	0.546518	0.684288	1.09045	1.29763	0.618139	0.503512	1.0917	1.42929	0.73611	0.622106	0.837274	1.61291	0.000410177	0.999146	0.00124741
31.7908	32.0979	32.2845	31.7421	31.9942	30.8786	30.3414	31.1267	31.2287	31.2858	32.3857	32.3286													18	18	18	60.3	60.3	60.3	34.273	0	323.31	101400000000	552	1.11858	0.389507	1.10107	2.42367	1.45475	0.190959	1.15881	3.6774	0.655085	0.658957	0.639397	1.45663	0.0498109	0.971594	0.0577361
27.4042	25.8805	26.6183	26.8826	24.8725	25.7871	26.9744	26.9238	27.798	22.3003	26.1465	26.6269													19	19	19	42.9	42.9	42.9	46.836	0	132.27	2858400000	122	0.610048	0.661467	-2.20752	-1.57883	0.485388	0.570696	-0.597712	-1.14224	0.90403	0.558949	-1.38467	-2.1419	0.441169	0.956019	1.60981
22.0085	24.8063	24.2665	22.8246	25.7365	25.8431	22.2286	22.2137	22.5216	22.1346	25.0587	22.3362													4	4	3	12.5	12.5	9.8	34.095	0	9.1211	845620000	23	0.336792	0.788679	0.85521	0.901919	0.603134	0.503599	1.37247	1.59076	0.894436	0.558949	2.48011	2.49525	0.151366	0.956019	0.517258
24.5102	26.0556	24.9152	24.2362	25.7962	25.9467	24.8095	25.0153	25.2673	24.7857	24.0015	22.7233													17	17	17	46.5	46.5	46.5	56.559	0	101.13	1227300000	97	0.74331	0.58339	-1.19385	-1.93983	0.0916908	0.896942	0.129651	0.269421	0.189229	0.824303	0.295649	0.525487	0.794229	0.956019	1.3235
26.119	25.125	25.1681	25.776	26.3731	23.4061	26.9204	23.5688	26.0279	28.137	22.9089	26.0549													6	6	6	51.8	51.8	51.8	13.242	0	15.818	1480000000	60	0.0358452	0.986857	0.194564	0.106887	0.01053	0.988874	-0.0349941	-0.0332223	0.0839861	0.913263	-0.320644	-0.237341	0.0481345	0.971594	-0.229558
24.6051	24.9124	22.2585	21.3012	24.6109	22.1141	24.3021	24.271	21.3772	24.0509	24.4077	25.16													4	4	4	20.3	20.3	20.3	25.097	0	19.901	585440000	27	0.474957	0.708053	1.2228	1.1948	0.180333	0.801407	0.60859	0.474795	0.174897	0.830818	-0.641355	-0.461401	0.259096	0.956019	-0.614211
25.2972	28.2092	24.2224	25.092	27.5633	26.0742	25.7348	25.0078	31.0151	24.8262	23.4418	25.403													24	24	24	67.7	67.7	67.7	47.168	0	323.31	3727500000	198	0.540294	0.684288	-2.69559	-1.36116	0.231961	0.765856	-1.34298	-0.600509	0.182008	0.826464	-1.00945	-0.498576	0.414677	0.956019	1.35262
33.395	33.3018	33.2702	32.7097	32.1453	31.8881	31.5021	31.7912	32.1305	32.5554	32.7547	33.1425													15	15	15	53.4	53.4	53.4	32.575	0	323.31	129310000000	560	1.80167	0.195044	1.0096	4.0323	1.94045	0.103004	1.51437	8.16771	0.646275	0.658957	0.439754	1.45107	1.02982	0.956019	0.504776
22.2261	21.4633	22.0198	21.8044	22.2195	28.8861	25.6673	22.6052	24.4558	24.6495	25.0263	23.0811													17	17	8	41.1	41.1	20.4	32.95	0	212.56	2769900000	44	0.00287925	0.996674	0.00952148	0.00888851	0.952628	0.351102	-2.33971	-2.54585	0.00782598	0.989823	0.0605539	0.0246036	1.34981	0.956019	-2.34923
22.6006	28.1484	20.6333	21.8259	26.9266	26.0918	25.6936	25.3272	28.5937	25.7912	21.8571	21.7343													14	13	13	44.6	41	41	36.638	0	134.1	1678900000	51	0.930116	0.483318	-3.41067	-2.02298	0.451548	0.587135	-2.74408	-1.10833	0.34294	0.749297	-1.59011	-0.842447	0.0893343	0.965919	0.666592
22.3433	24.6897	21.9853	21.1717	24.6473	29.6176	22.4274	22.2835	23.3224	24.7421	22.6674	21.9956													26	25	22	26.4	25.4	24.5	102.47	0	170.57	1962000000	62	0.18902	0.898659	0.457293	0.514864	0.127649	0.85969	0.328302	0.361461	0.376455	0.738347	2.46775	0.99817	0.0369123	0.978285	-0.12899
22.2401	23.4257	22.241	22.2812	23.2389	21.2418	21.938	22.1943	23.1249	23.4051	21.432	22.2068													9	9	9	22.8	22.8	22.8	57.116	0	47.414	129080000	18	NaN	NaN	0	NaN	0.150929	0.834548	0.216572	0.404898	NaN	NaN	0	NaN	0.152764	0.956019	0.287634
23.7224	22.1216	22.1279	22.6755	22.7748	22.6154	24.1631	22.4064	22.7086	22.9751	23.1654	21.6797													2	2	2	9.8	9.8	9.8	20.863	0	3.4558	61254000	8	NaN	NaN	0	NaN	0.223705	0.771835	-0.435362	-0.572813	NaN	NaN	0	NaN	0.0238574	0.988947	0.0505765
25.1711	21.7791	25.7688	25.2242	26.2829	25.2575	25.9178	26.2943	26.7498	25.3479	20.7634	26.6003													8	8	8	22.3	22.3	22.3	44.552	0	18.53	813780000	70	0.442543	0.72193	-2.08347	-1.16372	0.632419	0.494579	-2.08099	-1.64456	0.77753	0.605529	-0.732478	-1.7332	0.000370902	0.999146	0.00248273
26.1883	26.258	26.3654	26.06	25.2124	24.8196	26.4532	26.0455	27.6207	28.1554	25.2844	27.3181													19	19	19	57.5	57.5	57.5	38.604	0	100.15	1820400000	145	0.0754144	0.974275	0.212852	0.218443	0.343304	0.667156	-0.43587	-0.917913	1.03595	0.543858	-1.34243	-2.24743	0.278767	0.956019	-0.648722
28.7105	29.3712	28.9939	28.5031	29.7892	29.1199	28.4321	27.9415	28.7567	28.2641	29.312	28.7051													24	5	4	62.8	19.4	16	49.67	0	118.36	16511000000	209	0.421652	0.736916	0.383678	0.995923	0.985582	0.337889	0.648424	2.12898	0.764832	0.605529	0.76066	1.72677	0.293408	0.956019	0.264745
27.3547	28.0182	27.4165	27.6857	27.379	27.2779	27.0056	27.4885	27.0971	26.5169	26.6626	27.1725													31	31	31	22.5	22.5	22.5	170.59	0	163.36	1961600000	130	0.752718	0.580147	-0.413054	-1.66665	0.688152	0.473159	0.399427	1.54653	0.577082	0.668717	0.250489	1.3029	1.309	0.956019	0.812481
26.5989	27.6806	26.3398	26.5962	26.9668	27.8677	26.6921	25.2571	27.4159	26.3892	26.6009	26.3285													30	18	18	48.5	31.6	31.6	84.659	0	308.4	3454800000	111	0.0075364	0.993537	-0.0155087	-0.0242423	0.211702	0.782536	0.418072	0.553244	0.382165	0.738063	0.688519	0.932663	0.395441	0.956019	0.43358
28.3374	28.6981	28.5384	28.0782	29.114	28.8476	28.2554	28.8113	29.0839	28.0644	26.9228	28.7834													16	16	16	41.2	41.2	41.2	33.67	0	141.08	11808000000	271	0.551927	0.684288	-0.793351	-1.33547	0.278995	0.720411	-0.192239	-0.72495	0.0314424	0.965482	-0.0369581	-0.0936114	0.416888	0.956019	0.601112
22.034	22.1794	22.7376	21.4723	24.1849	28.2893	22.9526	22.8	25.2176	23.8429	22.5958	20.9913													17	17	16	39.5	39.5	38.1	58.573	0	173.87	1725100000	41	0.446122	0.720821	-1.18012	-1.03814	0.65017	0.483918	-1.33978	-1.65288	0.169093	0.832313	0.992085	0.465735	0.0620246	0.971594	-0.15966
28.7314	29.8325	28.1646	28.835	29.6392	29.576	28.3511	28.2101	28.4388	28.1083	28.5838	28.3173													34	34	17	53.5	53.5	30.9	83.263	0	323.31	13543000000	340	0.00664404	0.993543	0.00316747	0.0207178	0.44348	0.59177	0.576193	1.16601	1.29158	0.482426	1.01672	3.81301	0.439977	0.956019	0.573026
22.3646	22.0444	22.3412	21.7958	22.3656	21.6937	24.3566	25.1436	24.6225	21.3295	23.3728	22.289													4	4	4	8.3	8.3	8.3	73.881	0	13.902	114270000	8	1.37473	0.283179	-2.37715	-3.75031	2.49012	0.0585912	-2.45751	-9.71014	3.02461	0.0501354	-2.75589	-8.84283	NaN	NaN	0
26.2353	24.6969	23.9095	23.9305	23.9584	24.6186	24.6805	27.245	23.3422	26.5736	22.8916	25.4157													9	6	6	36	28.4	28.4	25.486	0	24.852	1238100000	36	0.0274003	0.992869	-0.128911	-0.0816499	0.0355594	0.958695	-0.142021	-0.106522	0.294246	0.776123	-0.92006	-0.788467	0.00330109	0.998851	-0.0131098
32.626	31.1625	31.2203	31.6991	30.4822	29.7501	32.7684	32.2162	32.3097	31.6091	31.3146	31.0628													27	27	27	51.5	51.5	51.5	51.556	0	323.31	78355000000	636	2.03857	0.126301	-1.10261	-4.74321	0.605758	0.503572	-0.761854	-1.4997	1.111	0.533253	-1.78763	-3.01219	0.253729	0.956019	0.340758
30.2441	31.6564	30.7382	30.9001	32.6675	34.4593	32.5427	30.5806	31.7931	32.6139	32.5406	29.847													58	57	53	89.7	88.2	84.5	53.651	0	323.31	230940000000	1097	0.00859455	0.993537	0.0284112	0.0264305	0.458405	0.583173	-0.759196	-1.07582	0.35621	0.745008	1.03684	0.881832	0.307787	0.956019	-0.787607
30.0924	29.5754	30.0757	30.2624	28.4605	29.4205	30.4064	30.0363	29.1005	30.5889	29.2298	30.2087													12	12	12	72.6	72.6	72.6	15.55	0	323.31	23515000000	354	0.103497	0.947004	0.161388	0.287605	0.0526768	0.943857	0.0667623	0.15746	0.287971	0.776123	-0.466624	-0.718356	0.0733202	0.965919	-0.0946261
23.3054	24.0547	22.3023	24.0026	25.5527	28.7652	25.2349	22.9872	25.4394	25.7224	24.9515	22.2142													15	8	8	49.2	29.9	29.9	40.532	0	165.75	3044000000	39	0.0676445	0.979873	-0.257807	-0.194879	0.622437	0.50262	-1.33305	-1.42528	0.395433	0.735064	1.55301	0.966107	0.364541	0.956019	-1.07524
30.4999	30.4377	31.0504	30.4589	30.7891	30.0748	30.2123	30.8263	31.2761	29.3703	30.3078	30.9039													13	13	13	53.9	53.9	53.9	32.854	0	323.31	44494000000	416	0.451102	0.718862	-0.577604	-1.06473	0.106447	0.878577	-0.108922	-0.298703	0.366591	0.744002	-0.330646	-0.891201	0.384032	0.956019	0.468682
32.0499	31.2419	31.7195	31.917	31.2518	30.3323	32.3185	32.7945	32.6298	31.632	30.8489	31.6291													14	14	11	46.5	46.5	40.4	31.279	0	291.56	85083000000	375	1.59676	0.240152	-1.21093	-4.09709	1.40473	0.204641	-0.910489	-3.33602	1.09351	0.537261	-1.41388	-2.94472	0.356345	0.956019	0.300446
28.3789	28.4485	28.8562	28.5947	28.5197	27.7341	29.4648	29.2849	29.6541	28.5193	28.2311	28.4366				+			WT_MOCK						4	4	4	30.2	30.2	30.2	17.394	0	71.767	9601000000	117	2.76502	0.0434711	-1.07224	-7.84121	2.00118	0.0991926	-0.90672	-4.95197	1.43902	0.410295	-1.18504	-4.01541	0.395315	0.956019	0.165515
32.499	32.0095	32.2226	32.5223	31.5945	31.5265	32.6214	30.48	32.5041	32.2014	31.96	32.1481													23	19	19	52.4	48.1	48.1	38.746	0	323.31	132550000000	755	0.114427	0.93874	0.234683	0.335781	0.189708	0.797902	0.375212	0.528938	0.00525815	0.991894	0.0126006	0.0164564	0.35335	0.956019	0.140529
26.9078	26.888	26.5988	26.7607	27.0544	26.1395	27.5851	27.9594	27.5309	26.4364	26.6925	26.7312													12	12	12	40	40	40	28.415	0	116.02	3046900000	109	2.37361	0.0754282	-1.07179	-6.55935	2.12616	0.086216	-0.893631	-5.32863	1.37442	0.437789	-1.04029	-3.45055	0.58322	0.956019	0.178157
28.8758	28.8575	28.4988	29.275	28.915	30.088	29.6594	28.8259	29.1345	29.4879	29.6398	29.0238													42	42	42	43	43	43	113.08	0	323.31	17357000000	417	0.225216	0.875042	0.177238	0.579538	0.722254	0.457814	-0.462545	-1.69732	0.197294	0.821129	0.219418	0.517793	1.27255	0.956019	-0.639784
31.3178	31.4916	31.5934	31.6626	31.5718	33.2637	31.7254	31.8396	31.7757	31.0556	31.3641	31.4802													39	33	19	65.5	59.9	33.7	70.051	0	323.31	120710000000	773	1.25936	0.327695	-0.480331	-3.66854	1.34765	0.223348	-0.312635	-3.59401	0.255326	0.776821	0.38581	0.700887	0.472665	0.956019	0.167697
25.7127	26.1091	26.3532	25.7421	26.7743	21.3197	27.1452	27.2976	26.3612	23.1281	22.9301	25.767													6	6	6	21.7	21.7	21.7	27.872	0	63.474	1638900000	49	1.15105	0.37406	-2.99292	-3.11978	1.12746	0.278648	-0.876337	-2.54042	0.525423	0.690557	-2.32264	-1.36797	0.848704	0.956019	2.11658
24.3949	26.5329	26.3701	26.5074	27.9277	31.0573	26.3125	26.8466	27.9071	26.3884	27.1394	26.1096													13	13	11	61.1	61.1	56.4	16.837	0	323.31	6288700000	149	0.346444	0.779706	-0.476265	-0.849727	0.668209	0.478503	-1.25611	-1.51028	0.408588	0.727796	1.47537	1.03655	0.417861	0.956019	-0.77985
24.8533	26.7398	24.6818	25.3024	27.2655	27.9396	25.5213	26.1318	26.7932	26.7019	26.0834	25.448													7	7	7	54.3	54.3	54.3	11.737	0	35.038	1420800000	56	0.0471327	0.98099	-0.0709915	-0.13767	0.391942	0.627333	-0.72378	-0.959059	0.308431	0.769755	0.687104	0.787856	0.349388	0.956019	-0.652789
28.2379	29.3329	28.2506	28.4394	29.2653	28.7586	28.0869	28.179	27.828	28.0931	28.8004	27.8497													36	36	36	70.5	70.5	70.5	61.054	0	323.31	10517000000	275	0.270665	0.845134	0.216444	0.7123	0.602977	0.503599	0.575821	1.52412	1.19174	0.487196	0.78979	3.00975	0.317021	0.956019	0.359377
28.6895	28.4696	28.6795	28.9508	28.5004	30.637	28.3876	28.8065	28.6917	27.8806	28.5866	28.6273													34	32	32	52.6	51.5	51.5	72.332	0	323.31	18357000000	358	0.392656	0.750384	-0.263796	-0.967311	0.0365069	0.958695	-0.0157674	-0.109449	0.424576	0.718611	0.734145	1.1087	0.380335	0.956019	0.248029
31.4037	31.6186	31.6241	31.7593	31.6737	32.8296	31.5955	32.0105	31.8535	30.842	31.5254	31.371													42	42	34	76.8	76.8	69.5	70.897	0	323.31	113680000000	811	1.04362	0.429561	-0.573697	-2.39333	0.84556	0.396403	-0.271062	-1.92126	0.256971	0.776821	0.267696	0.684531	0.554996	0.956019	0.302635
29.0462	28.0042	28.4591	28.531	27.7433	27.6958	27.5833	27.5914	27.5307	28.2039	28.6527	28.4402													29	29	29	37.3	37.3	37.3	90.725	0	222.63	9477300000	260	1.69982	0.216823	0.863846	6.59381	1.04741	0.304902	0.934717	3.09313	0.58592	0.661084	0.421582	1.55292	0.0735239	0.965919	0.0708707
29.5497	29.7004	29.2933	29.1216	29.1075	29.26	28.0857	28.4271	28.219	28.7876	29.1768	29.5525					+		S10A_MOCK						56	56	42	35.7	35.7	27.4	174.38	0	249.33	7534400000	346	1.44624	0.275196	0.928343	3.83428	2.86238	0.0396835	1.27051	8.20357	2.38724	0.102722	0.919096	8.31062	0.578659	0.956019	0.342167
32.4859	32.2212	32.4762	32.2666	31.6966	31.3818	31.6292	31.6964	31.7174	31.799	32.3129	32.7212													48	48	33	74.7	74.7	53.6	70.67	0	323.31	146100000000	958	0.813889	0.553868	0.596716	2.22565	2.02611	0.0978673	0.713442	7.86895	0.133373	0.861354	0.100657	0.386682	0.147872	0.956019	0.116727
26.7243	26.5575	27.1884	26.9942	27.3231	26.6319	24.8732	25.4844	26.266	25.6989	26.3559	27.5405													17	5	4	45.6	14.1	10.4	32.866	0	11.522	2974700000	72	0.656714	0.64365	0.990613	1.47212	1.16834	0.261569	1.28223	2.88105	1.29354	0.482426	1.44189	3.20574	0.186166	0.956019	0.29162
24.0516	25.0094	25.1587	24.0201	25.1174	24.0317	26.3283	22.7036	26.4396	24.5294	21.6298	27.4037													6	6	6	43.8	43.8	43.8	16.572	0	39.963	935430000	73	0.110594	0.940164	-0.636182	-0.30736	0.113094	0.872621	-0.417305	-0.327229	0.220702	0.800341	-0.767443	-0.599567	0.041614	0.973306	0.218877
21.7397	25.7891	21.1626	21.2642	26.3011	25.3659	21.8488	23.4672	28.1694	22.974	23.0231	21.6217													12	12	12	40.4	40.4	40.4	42.644	0	142.47	609710000	34	0.385068	0.752228	-1.95553	-1.00263	0.265503	0.730604	-1.59801	-0.668639	0.0252237	0.973804	-0.184739	-0.0755079	0.0791775	0.965919	0.35752
30.19	30.0874	30.2735	30.2294	29.813	29.444	30.3051	30.2392	30.7511	29.2836	29.6508	30.076													41	41	41	63.9	63.9	63.9	69.842	0	323.31	31553000000	494	1.22547	0.340922	-0.761685	-2.72264	0.586843	0.510665	-0.248157	-1.46362	0.98526	0.545538	-0.602978	-2.16859	0.829959	0.956019	0.513528
30.5662	30.6273	30.6509	30.6906	30.3114	29.8125	30.7649	31.2815	31.2226	29.4166	30.5845	30.5926													42	42	42	60.2	60.2	60.2	82.704	0	323.31	44370000000	623	0.86435	0.534105	-0.891735	-2.10605	1.0115	0.3234	-0.474849	-2.87405	1.19524	0.487196	-0.81816	-2.70736	0.400465	0.956019	0.416886
25.4925	28.8519	24.5013	20.7762	26.4399	28.2284	26.1689	25.4709	27.2123	24.7205	26.3882	24.967													33	33	32	42.8	42.8	41.6	95.337	0	282.68	2888000000	104	0.566873	0.678491	-0.925476	-1.27587	0.000476627	0.998903	-0.00213178	-0.0015115	0.176116	0.830523	-1.13584	-0.493325	0.246404	0.956019	0.923344
25.6326	27.8129	27.3215	26.0758	28.7538	31.6795	27.9749	25.1939	27.9499	28.1607	28.4364	25.8793													44	44	41	71.3	71.3	65.7	70.81	0	323.31	21845000000	282	0.135809	0.927994	0.452583	0.368515	0.0347274	0.959454	-0.117274	-0.103349	0.395417	0.735064	1.79675	0.964524	0.210613	0.956019	-0.569857
25.6683	26.5895	26.9232	25.4349	26.1793	23.3407	22.1427	23.0609	24.062	24.733	25.6934	26.0592													13	13	13	18	18	18	81.224	0	48.167	1316100000	54	1.54574	0.259288	2.40668	3.53486	1.96442	0.101991	3.30515	4.93807	0.834272	0.592419	1.89647	1.8693	0.757291	0.956019	0.898476
22.1474	26.7819	22.6868	22.2532	25.4356	22.4904	23.9492	25.022	25.0212	22.2223	21.715	23.2774													3	3	3	35.7	35.7	35.7	12.476	0	19.007	324300000	24	1.69913	0.216823	-2.25924	-3.87725	0.189439	0.797902	-0.79213	-0.525878	0.466892	0.711432	-1.27107	-1.17236	0.371355	0.956019	1.46711
25.1482	27.3616	25.5179	25.5853	27.2231	25.7317	25.4102	26.1705	29.2448	25.8496	25.1525	25.5549													30	30	30	65.7	65.7	65.7	57.936	0	197.47	2331800000	156	0.458017	0.717926	-1.42283	-1.19615	0.269004	0.727917	-0.932624	-0.687034	0.223399	0.799284	-0.761833	-0.593471	0.256614	0.956019	0.490204
26.9936	27.2339	26.9324	27.288	27.2009	26.1353	25.8738	26.8555	26.2035	24.6149	27.0661	26.6925													21	19	19	29.1	27.4	27.4	92.468	0	124.71	2919500000	143	0.0777509	0.971519	-0.186472	-0.228747	0.948181	0.352103	0.742303	2.45175	0.523127	0.690557	0.563767	1.20057	0.459548	0.956019	0.928775
30.7603	30.077	30.7196	30.8638	30.4051	29.5004	30.7597	31.4497	31.4147	29.9841	30.5196	30.4276													10	10	10	33.3	33.3	33.3	24.61	0	39.374	42316000000	358	1.43896	0.275196	-0.897576	-3.22045	1.02651	0.316446	-0.689077	-2.18644	0.900489	0.558949	-0.951614	-2.07278	0.304938	0.956019	0.208499
28.9731	28.9552	29.0048	29.3484	29.25	28.3813	28.8261	29.4371	28.9119	28.5359	29.0121	28.8328													15	15	14	31.9	31.9	30.7	64.132	0	323.31	16320000000	218	0.480837	0.708053	-0.264731	-1.12109	0.146211	0.839892	-0.0806739	-0.421195	0.0617247	0.932145	-0.0651296	-0.180007	0.500618	0.956019	0.184057
25.6998	25.9098	25.1122	25.4916	26.0207	25.9899	25.5219	25.9229	25.5919	21.5931	25.63	25.1277													20	20	20	44.1	44.1	44.1	57.136	0	65.605	1516700000	88	0.463916	0.71473	-1.56198	-1.22392	0.14127	0.846827	-0.104938	-0.390371	0.294701	0.776123	0.155202	0.734184	0.431765	0.956019	1.45704
29.2794	27.1492	27.1066	28.6338	28.5865	29.7036	29.3257	28.7801	27.6756	31.725	27.5447	27.8378													33	33	29	49.7	49.7	44	81.744	0	323.31	17761000000	418	0.107143	0.944069	0.442005	0.308661	0.354276	0.656716	-0.748732	-0.864515	0.246412	0.785128	0.380819	0.627223	0.308608	0.956019	-1.19074
24.7384	26.2738	24.5743	24.7959	25.6233	25.9748	24.897	22.6398	25.1362	25.3078	24.4631	23.8834													8	8	4	63.2	63.2	32.9	17.149	0	34.907	863880000	61	0.131179	0.927994	0.327133	0.364949	0.423773	0.603172	0.971162	1.00953	0.590791	0.658957	1.24035	1.42788	0.39646	0.956019	0.644029
32.4717	32.2433	31.9746	32.4879	31.8877	30.8534	31.92	31.732	32.3229	31.8115	31.6035	32.0528													21	21	21	61.4	61.4	61.4	31.324	0	180.13	118650000000	530	0.315656	0.802316	-0.169043	-0.777811	0.452141	0.587135	0.238236	1.05468	0.177853	0.828352	-0.248626	-0.489242	0.983035	0.956019	0.407279
30.6726	28.5766	28.9448	29.9113	29.6763	28.8598	30.6652	29.8699	28.504	33.7256	28.4187	29.0097													167	167	167	49	49	49	331.77	0	323.31	41037000000	1010	0.139791	0.927994	0.704942	0.392983	0.113116	0.872621	-0.28171	-0.311913	0.0976635	0.904838	-0.197239	-0.279002	0.202553	0.956019	-0.986652
22.2976	22.2912	22.1183	23.0486	21.5058	27.9397	21.5608	22.915	23.5972	20.7674	21.6302	20.9446													14	14	12	70	70	59.6	30.375	0	318.63	1438700000	27	NaN	NaN	0	NaN	NaN	NaN	0	NaN	0.27361	0.776821	1.4737	0.726115	NaN	NaN	0
31.4695	30.0898	29.1999	30.711	28.7025	26.1239	31.4163	29.0243	29.0342	31.3794	29.8153	29.6158													12	12	2	39	39	9.4	21.364	0	60.219	27607000000	200	0.171859	0.907221	0.445211	0.458213	0.154425	0.831041	0.42809	0.414037	0.342965	0.749297	-1.31249	-0.847982	0.00648977	0.993688	-0.017121
28.7344	27.4985	27.8376	28.5728	27.4477	26.2517	28.8563	28.3122	28.2349	27.4371	27.6234	27.7303													19	13	13	67.5	56.5	56.5	40.089	0	323.31	7403900000	145	1.50136	0.272395	-0.870864	-4.08004	0.438776	0.592949	-0.444331	-1.06475	0.591888	0.658957	-1.04375	-1.49519	0.435346	0.956019	0.426532
24.1742	24.8023	24.0722	21.9187	22.8155	22.5992	24.2018	22.3892	24.1204	21.0091	24.3113	24.2877													12	12	12	22.8	22.8	22.8	66.69	0	49.885	403560000	31	0.104187	0.94675	-0.367758	-0.295157	0.496227	0.564174	0.779112	1.22959	0.725648	0.622106	-1.12596	-1.73246	0.391222	0.956019	1.14687
32.6795	32.4287	32.5665	32.8113	32.3873	31.3655	32.7543	33.0341	32.6435	31.7162	32.4858	32.1919													52	52	42	66.9	66.9	54.4	69.147	0	323.31	174100000000	1027	1.12878	0.383424	-0.679338	-2.68999	0.815502	0.407999	-0.252401	-1.84229	0.550671	0.684166	-0.622612	-1.40046	0.722279	0.956019	0.426937
23.9741	25.9831	20.98	23.5455	25.6326	26.9055	22.0251	22.3675	26.6652	22.9527	23.6384	22.3382													22	22	22	50.9	50.9	50.9	60.343	0	105.56	1062000000	49	0.163927	0.913931	-0.709513	-0.460896	0.00632498	0.993057	-0.0401732	-0.01928	0.388286	0.737184	1.67526	0.938256	0.158172	0.956019	0.66934
31.2653	30.9269	31.6381	30.9845	30.7752	31.0109	29.1047	29.7559	29.3716	30.9263	31.442	31.1503				+			WT_MOCK						12	12	12	62.7	62.7	62.7	12.538	0	75.81	43198000000	248	2.64438	0.0491918	1.76211	7.3163	2.57399	0.0536281	1.86604	6.6858	2.09847	0.146738	1.5128	7.44608	0.151708	0.956019	0.10393
31.4836	30.7271	30.579	30.9917	29.9571	29.5091	29.918	29.8833	29.6364	31.3939	30.7335	30.7329													21	21	21	61.7	61.7	61.7	29.225	0	207.7	48609000000	338	1.63825	0.227763	1.14086	4.80572	1.32945	0.225629	1.11736	3.80287	0.282582	0.776821	0.340079	0.759362	0.021932	0.989019	-0.0234979
23.5476	24.8409	23.6224	21.9426	23.8353	21.78	21.3	23.7617	22.2359	22.9007	24.3071	23.4041													9	9	9	5.9	5.9	5.9	263.83	0	11.172	87146000	22	0.570268	0.676927	1.10474	1.33583	0.827901	0.399961	1.57109	1.89084	0.0299542	0.966572	0.0867863	0.089048	0.326367	0.956019	0.466345
29.4285	28.6992	29.0767	29.4801	28.4056	28.3729	29.1677	28.5298	28.5802	29.6743	29.0661	29.3476													11	11	11	59.2	59.2	59.2	21.397	0	121.01	13565000000	218	1.04319	0.429561	0.60343	2.23629	0.453011	0.587135	0.308875	1.05159	0.00492875	0.991894	-0.00638326	-0.0152931	0.46202	0.956019	-0.294555
21.6932	22.1315	23.2486	22.5108	24.0293	26.9156	23.1757	24.1819	22.4542	24.019	23.444	21.5871													13	13	12	40.8	40.8	38.6	40.923	0	114.58	849820000	25	0.101788	0.948051	-0.253862	-0.285704	NaN	NaN	0	NaN	0.342558	0.749297	1.21465	0.876641	0.303508	0.956019	-0.658969
33.1977	32.7083	33.5236	33.0309	32.7027	32.1665	32.0923	32.1042	32.2993	32.6807	33.1415	33.4727													44	44	44	43.2	43.2	43.2	76.613	0	323.31	177320000000	867	1.33489	0.298818	0.933013	3.89964	1.34502	0.223501	0.977931	3.97138	0.702141	0.628059	0.468127	1.79557	0.0465796	0.971594	0.0449181
23.9194	24.1775	23.4822	24.6364	24.7325	22.2533	20.7789	23.3148	22.7978	20.9948	24.1966	21.8958													6	6	6	28.1	28.1	28.1	24.551	0	9.5192	315860000	27	0.0176185	0.993537	0.0652847	0.0531763	0.758485	0.441325	1.56258	1.95367	0.633929	0.658957	1.57691	1.40703	0.594868	0.956019	1.49729
30.8901	30.1857	30.5513	31.3543	31.0153	28.9708	31.1125	31.2339	31.2564	30.3201	30.4932	30.2498				+			WT_MOCK						28	28	28	49.9	49.9	49.9	54.169	0	323.31	47696000000	492	2.86641	0.0387218	-0.846561	-9.95489	1.11157	0.286176	-0.658571	-3.16214	0.379123	0.738063	-0.75415	-1.0112	0.337762	0.956019	0.18799
25.863	25.0286	25.0597	25.723	24.8791	23.4466	25.1762	24.9871	24.4191	25.0647	24.8753	24.9128													11	11	11	35.7	35.7	35.7	38.388	0	45.326	1041700000	49	0.134288	0.927994	0.0901947	0.384223	0.567667	0.518517	0.456335	1.28387	0.0863349	0.910202	-0.177838	-0.253219	0.507563	0.956019	0.36614
22.3478	25.9518	25.2102	25.5407	26.6116	28.1577	25.8069	25.3459	25.7712	23.4803	25.7775	25.4693													22	22	19	39.8	39.8	36.9	66.408	0	108.31	2149800000	76	0.379892	0.755193	-0.732308	-0.996368	0.387902	0.631086	-1.13807	-1.02646	0.562706	0.673994	1.12869	1.45846	0.110619	0.965919	-0.405763
24.4293	26.0415	26.4539	23.0612	27.4245	31.9409	27.6255	22.8866	25.886	27.9644	24.7051	22.5387													105	96	94	52.4	49.6	48.7	280.74	0	323.31	9322500000	266	0.0658016	0.979873	-0.396638	-0.189049	0.0382524	0.957476	0.175528	0.115814	0.268579	0.776821	2.0095	0.689783	0.118689	0.964529	0.572165
22.1491	24.2398	21.9985	23.5188	24.2628	23.6956	21.4217	22.8565	22.809	21.8992	24.038	22.3586													6	6	6	25.4	25.4	25.4	30.772	0	11.491	235080000	17	NaN	NaN	0	NaN	0.18983	0.797902	0.43343	0.502306	1.14794	0.507498	1.46333	2.80702	0.0103479	0.993267	0.030557
25.5086	25.232	26.0083	28.9934	26.451	32.1453	25.0591	27.2829	26.5244	24.6694	24.8484	22.1585													15	15	15	66.1	66.1	66.1	24.636	0	323.31	21223000000	143	1.01221	0.448368	-2.39672	-2.2064	0.402004	0.62082	-0.705836	-1.02138	0.67266	0.658128	2.90776	1.64136	0.733282	0.956019	1.69089
25.5066	25.3428	25.2031	25.2186	21.8259	25.5824	26.1922	22.3709	25.3116	25.638	25.2718	25.4994													8	8	7	27.1	27.1	23.7	33.784	0	24.246	1270700000	53	0.266716	0.846177	0.844874	0.728189	0.225993	0.771835	0.725938	0.626541	0.0889271	0.910202	-0.415923	-0.250104	0.356963	0.956019	-0.118936
22.9308	25.7059	21.1673	21.9738	24.0454	24.3523	22.1027	23.7177	22.8801	21.3586	21.5509	21.6124													16	16	16	24.7	24.7	24.7	117.85	0	130.75	423570000	31	NaN	NaN	0	NaN	0.0898922	0.898512	0.367872	0.262604	0.246018	0.785128	0.557054	0.632604	0.503079	0.956019	1.76069
33.1789	32.7764	32.836	33.1868	32.6623	31.9274	33.5324	32.8329	33.5278	32.9331	32.6945	32.7951													29	29	28	73.7	73.7	73.7	37.429	0	323.31	227580000000	1051	0.792575	0.557361	-0.49013	-2.02143	0.590951	0.509101	-0.367255	-1.39065	0.718734	0.622106	-0.705503	-1.62969	0.344894	0.956019	0.122875
22.2481	21.6214	22.7905	23.9332	23.2018	21.9473	25.5155	25.124	22.0745	26.5422	21.9638	21.6904													11	11	11	15.9	15.9	15.9	89.786	0	33.461	288380000	24	0.163549	0.913931	-0.83921	-0.438695	0.703793	0.46792	-2.01801	-1.77194	0.400853	0.735064	-1.21056	-0.982157	0.272059	0.956019	-1.1788
30.3017	30.104	29.772	30.3369	29.8298	30.596	30.6278	30.812	30.4319	30.1075	30.1032	31.0127													31	31	30	39.9	39.9	38.8	76.149	0	323.31	37047000000	424	0.253153	0.849061	-0.216068	-0.671549	1.33293	0.224997	-0.564662	-2.97897	0.621064	0.658957	-0.369644	-1.4765	0.419339	0.956019	-0.348594
21.7636	23.8279	21.9476	21.2849	22.9421	23.2744	22.5943	22.9648	24.418	22.2309	22.9367	22.6281													4	4	4	21.3	21.3	21.3	23.742	0	10.13	98012000	19	0.492336	0.708053	-0.727126	-1.22652	0.396749	0.624607	-0.812641	-0.941634	0.423977	0.718611	-0.825241	-0.99466	0.040422	0.974862	-0.0855147
32.4036	32.1581	32.3228	32.6606	32.4632	31.4825	31.9823	33.113	32.7338	31.436	32.2112	32.3687													25	25	25	84.8	84.8	84.8	26.688	0	198.41	141070000000	740	0.614897	0.66005	-0.604399	-1.37406	0.35176	0.659473	-0.314853	-0.925993	0.341772	0.749297	-0.40761	-0.826715	0.373979	0.956019	0.289546
24.9403	26.0381	25.6319	25.4363	26.2151	25.7589	25.173	26.5436	26.3859	24.3106	25.6792	25.1539													9	9	9	25.5	25.5	25.5	47.716	0	120.3	1651300000	74	0.770662	0.56584	-0.986254	-1.67583	0.384879	0.633468	-0.497375	-0.923354	0.174764	0.830818	-0.230728	-0.472459	0.402756	0.956019	0.488878
23.9956	24.8858	23.3762	23.6444	25.8561	27.9754	25.1736	23.0965	26.3557	25.5497	24.785	23.7555													9	9	6	66.9	66.9	44	18.502	0	77.205	908390000	55	0.0557604	0.98099	-0.178506	-0.16449	0.292778	0.710968	-0.789395	-0.752863	0.236315	0.789547	0.950057	0.604401	0.375702	0.956019	-0.610889
21.2128	24.6759	24.2184	23.1642	24.1878	23.5203	21.7674	23.9117	22.258	21.899	21.5547	24.3792													9	9	9	5.9	5.9	5.9	217.17	0	17.875	104600000	22	0.0103333	0.993537	-0.0347214	-0.0315347	0.218607	0.778773	0.723338	0.571752	0.568835	0.672468	0.978437	1.36906	0.208336	0.956019	0.758059
25.1252	21.9612	26.4533	22.8294	22.8649	21.3185	26.9018	23.8809	26.8825	25.5186	23.4642	27.1308													8	8	8	35.2	35.2	35.2	34.258	0	41.309	1059700000	65	0.130066	0.927994	-0.517188	-0.354095	0.337874	0.67228	-1.37518	-0.824367	1.285	0.482426	-3.55082	-3.15421	0.192349	0.956019	-0.857995
30.2045	30.8343	30.9828	30.1458	29.5519	30.5736	30.5289	31.0898	30.8143	29.7936	30.7376	30.8992													9	9	9	76.5	76.5	76.5	14.515	0	259.32	35030000000	336	0.348634	0.777545	-0.334222	-0.877463	0.178847	0.80205	-0.137083	-0.475437	0.92201	0.558949	-0.720553	-2.1343	0.176817	0.956019	0.197139
25.3869	26.2444	25.844	25.9909	26.6644	26.5055	25.676	25.8052	26.1567	25.1437	25.4895	25.7685													19	19	19	41.6	41.6	41.6	59.75	0	102.42	2002600000	116	0.817024	0.553122	-0.412067	-1.78531	0.0648873	0.932817	-0.054203	-0.189288	0.925292	0.558949	0.507643	2.0397	0.503688	0.956019	0.357864
27.2133	26.9333	27.1797	27.1786	26.92	26.2536	27.2668	26.6598	27.2175	26.4889	26.9648	26.7414													13	13	13	34	34	34	54.416	0	304.95	4239200000	158	0.581205	0.672853	-0.316342	-1.32754	0.0990183	0.887249	0.0607141	0.284068	0.316696	0.761859	-0.263931	-0.782327	1.02857	0.956019	0.377056
25.6951	26.3553	25.5004	25.9679	26.1126	25.7697	26.2294	26.2843	25.8603	26.1121	25.7454	25.8833													9	9	9	25.9	25.9	25.9	53.5	0	59.392	2000600000	96	0.542071	0.684288	-0.211042	-1.23586	0.381481	0.636116	-0.274387	-0.943028	0.44733	0.713909	-0.1746	-1.05097	0.0771638	0.965919	-0.063345
31.7515	31.039	30.8509	31.2473	30.5035	29.3485	31.0659	30.4051	30.6763	31.5392	30.9489	31.2959													16	16	16	52.1	52.1	52.1	24.261	0	260.54	59930000000	416	0.991304	0.451177	0.545553	2.12172	0.659474	0.480126	0.498051	1.48807	0.221571	0.799921	-0.349337	-0.59742	0.0498251	0.971594	-0.0475012
27.4626	27.3185	27.4213	27.3254	27.5977	26.6027	26.9255	27.5266	27.5255	26.5767	27.6017	27.0204													18	18	18	52	52	52	57.221	0	323.31	4406100000	153	0.289232	0.827444	-0.259589	-0.725117	0.126785	0.85969	0.0749378	0.366012	0.155814	0.838858	-0.150597	-0.420578	0.42403	0.956019	0.334527
26.2772	26.7881	26.2328	26.2836	26.7145	27.6022	26.7212	25.4004	26.4968	22.8281	26.3168	26.3141													14	14	14	34.6	34.6	34.6	50.118	0	94.413	3465400000	107	0.330596	0.789466	-1.0531	-0.854809	0.18774	0.798332	0.226549	0.508855	0.514246	0.690572	0.660609	1.17302	0.41361	0.956019	1.27965
24.6906	21.1791	24.2794	21.8945	21.6686	25.0332	24.8476	24.478	23.8179	22.9706	22.2466	19.9692													10	6	5	35.5	21.6	18.8	27.764	0	92.136	758960000	32	1.06027	0.421785	-2.65236	-2.7828	0.331478	0.672981	-0.998114	-0.869035	0.529323	0.689554	-1.51571	-1.3451	0.502719	0.956019	1.65425
30.6147	30.4966	30.3289	30.8903	30.0624	29.3004	30.0863	29.4932	29.6518	29.9512	30.426	30.3573													11	11	11	46.3	46.3	46.3	24.604	0	151.88	34165000000	378	1.00837	0.448368	0.501067	2.16877	1.44157	0.193485	0.736316	3.76242	0.262901	0.776821	0.340616	0.692111	0.591564	0.956019	0.235249
24.4218	24.418	22.126	24.1329	25.1988	25.478	24.2638	24.816	24.8177	21.1226	21.5816	23.7863													13	13	13	26	26	26	68.137	0	36.723	579290000	40	1.05167	0.425688	-2.46902	-2.93044	0.483213	0.570696	-0.977264	-1.24248	0.2591	0.776821	0.304063	0.676634	0.593402	0.956019	1.49175
27.78	29.0776	28.8017	27.7574	28.3961	28.0222	26.6647	28.9685	26.9704	26.2464	27.377	28.0448													47	47	45	24	24	23.2	242.98	0	165.2	3099300000	248	0.127172	0.927994	-0.311793	-0.349174	0.5207	0.549385	1.01857	1.23735	0.261547	0.776821	0.524029	0.702645	0.927602	0.956019	1.33036
22.4069	24.5991	24.3071	23.2075	22.6397	24.034	24.0504	23.593	23.9507	21.9816	22.3031	24.3798													12	12	12	12.9	12.9	12.9	121	0	22.122	134640000	27	0.491353	0.708053	-0.976532	-1.2777	0.0432917	0.952492	-0.0936705	-0.1336	0.534574	0.687755	-0.570981	-1.33419	0.361246	0.956019	0.882861
22.9828	24.4303	20.2699	23.2331	24.4241	23.9024	22.4055	23.6954	22.4377	22.8746	20.9733	22.3824													7	7	7	41.5	41.5	41.5	26.411	0	42.266	302340000	29	0.462912	0.71473	-0.769399	-1.08272	0.0746316	0.920746	-0.285174	-0.220856	0.846336	0.583339	1.00704	1.84106	0.128343	0.958387	0.484225
23.6244	24.7185	23.7068	24.0527	25.3222	25.143	22.572	24.4596	23.9316	24.8451	24.0982	23.922													3	3	3	15.9	15.9	15.9	25.357	0	7.6754	428020000	42	0.409942	0.743118	0.634022	1.00728	0.208162	0.784793	0.362202	0.546111	0.774221	0.605529	1.18491	1.72193	0.23585	0.956019	-0.27182
23.2522	24.3279	21.7372	23.6174	23.9908	24.7012	23.6973	21.3222	23.6351	24.8003	22.9499	23.1123													8	8	8	37.3	37.3	37.3	28.48	0	34.261	318200000	43	0.303296	0.81645	0.735942	0.750809	0.0713378	0.925567	0.220894	0.203735	0.591766	0.658957	1.21823	1.44387	0.207425	0.956019	-0.515048
20.9709	25.1945	25.4855	24.6832	26.1359	30.3499	25.1318	24.4879	25.0417	26.4166	24.4651	21.7529													43	43	43	39.1	39.1	39.1	138.38	0	323.31	3230200000	109	0.175035	0.906692	-0.675604	-0.49417	0.248984	0.750193	-1.00349	-0.681432	0.482057	0.711432	2.16923	1.26763	0.056947	0.971594	-0.327891
22.9549	23.4282	24.9761	22.7959	26.6585	22.3466	26.1913	23.3729	25.8506	26.5707	22.7109	25.7515													7	7	7	17.2	17.2	17.2	44.564	0	18.392	751000000	52	0.0289108	0.992235	-0.127186	-0.0863919	0.543592	0.539858	-1.35185	-1.25444	0.294471	0.776123	-1.20457	-0.738318	0.37383	0.956019	-1.22466
23.5613	24.8766	23.9899	23.8895	24.8951	25.1113	23.9806	23.0027	24.5801	24.323	24.1645	24.0062													9	9	8	40.9	40.9	37.7	31.121	0	89.179	596240000	34	0.242667	0.86261	0.310062	0.661495	0.182139	0.801407	0.288101	0.47928	0.579475	0.667239	0.777488	1.30849	0.0174767	0.991604	-0.0219606
22.8549	23.9249	24.1657	23.2914	24.6618	24.6532	21.8804	22.9444	22.1115	22.9747	22.5824	22.7224													10	10	10	54.9	54.9	54.9	25.035	0	55.411	336450000	29	0.52444	0.689822	0.447744	1.30578	1.19606	0.258337	1.3364	2.5878	1.48886	0.390194	1.89002	3.38493	0.823988	0.956019	0.888657
21.097	24.9947	23.7311	20.7858	22.9241	21.5551	22.4362	23.9634	22.8704	23.024	22.6633	23.8907													4	4	4	16	16	16	27.692	0	6.659	296190000	16	0.0609754	0.98099	0.102662	0.176299	0.0495684	0.945565	0.184255	0.149225	NaN	NaN	0	NaN	0.0217154	0.989019	0.0815932
30.6683	30.7161	31.1752	30.9105	30.5777	30.4338	30.1633	29.848	30.2227	30.9524	30.8722	31.2424													10	10	10	69.1	69.1	69.1	17.818	0	224.8	39203000000	321	2.36598	0.0754282	0.94431	5.83833	1.67504	0.150113	0.775214	3.89403	1.4103	0.42906	0.562656	3.07651	0.352418	0.956019	-0.169096
24.3002	25.2175	23.9031	22.7068	25.5387	24.8147	23.7767	23.3237	22.3138	22.7162	24.5131	23.6758													13	13	13	27	27	27	65.308	0	77.946	586120000	35	0.297558	0.818626	0.496991	0.735627	1.07539	0.295264	1.33553	2.29563	0.533373	0.687864	1.21535	1.27511	0.567255	0.956019	0.838544
23.721	23.0969	24.2416	23.6146	24.2823	20.0085	23.3926	22.756	24.4473	22.5142	23.2047	24.1509													6	3	3	16.3	7.8	7.8	42.963	0	14.676	295310000	21	0.129919	0.927994	-0.24203	-0.353694	0.091883	0.896942	0.154516	0.260173	0.237446	0.788683	-0.896833	-0.633349	0.271777	0.956019	0.396545
23.2175	23.6558	24.6053	23.2695	23.4367	24.07	23.3369	22.6192	23.5759	24.3552	21.3346	24.1445													4	4	4	10.8	10.8	10.8	44.868	0	8.0543	303470000	15	0.0320952	0.989399	0.100792	0.0992824	0.565654	0.519568	0.648886	1.29676	0.47567	0.711432	0.414762	1.10042	0.191439	0.956019	0.548094
30.9885	31.2551	31.6034	31.2124	31.3383	30.0172	31.3409	31.6524	32.1237	30.0282	31.1456	31.3587													13	12	12	50.9	48.6	48.6	36.926	0	323.31	64554000000	426	0.791651	0.557361	-0.861531	-1.82839	0.656233	0.481674	-0.423358	-1.46528	0.765577	0.605529	-0.849726	-1.77572	0.389259	0.956019	0.438173
31.595	31.5125	31.706	31.7169	31.405	30.3625	31.7573	31.8191	31.8174	31.2215	31.2479	31.1845				+			WT_MOCK						23	23	11	58.1	58.1	33.9	49.229	0	323.31	90402000000	740	4.49619	0.00726552	-0.57998	-21.1703	1.21465	0.254784	-0.193427	-3.24434	0.584721	0.661084	-0.636444	-1.55232	1.86988	0.956019	0.386553
26.3884	26.7366	27.0022	26.4269	27.6536	25.1419	27.7916	27.3836	27.4488	26.6007	25.7874	27.0407													12	12	12	41.7	41.7	41.7	27.679	0	61.149	1954400000	150	1.05379	0.425688	-1.06503	-2.74275	1.64359	0.158015	-0.832262	-3.81485	0.591057	0.658957	-1.13386	-1.54035	0.214983	0.956019	0.232772
21.8904	25.8839	24.3001	24.207	25.8584	25.5289	25.3985	25.4021	22.7017	24.1674	24.4846	24.4648													9	3	3	35.4	15	15	28.082	0	85.923	906590000	39	0.0458394	0.98099	-0.128522	-0.141957	0.11744	0.870324	-0.476	-0.324097	0.263314	0.776821	0.697329	0.676109	0.100541	0.965919	-0.347478
25.2362	26.5969	25.5215	25.6318	22.6063	25.9971	25.7902	25.7595	26.6492	27.419	22.8736	25.5781													11	10	10	52.5	47	47	21.892	0	34.934	1234400000	67	0.208111	0.889853	-0.776124	-0.574122	0.213791	0.781027	-0.281495	-0.555635	0.463824	0.711432	-1.32129	-1.1867	0.125018	0.958387	0.49463
30.1214	30.3153	30.1926	29.9141	29.3672	29.0969	28.4862	28.3459	29.1984	29.2316	30.036	30.4537													14	14	14	74	74	74	21.863	0	323.31	23795000000	302	1.25397	0.329634	1.23024	2.76295	1.6165	0.163275	1.53292	5.67955	1.02669	0.543858	0.782575	2.1923	0.311072	0.956019	0.302675
26.1157	25.7984	25.7651	26.3351	25.272	26.1649	21.2054	22.6074	23.2026	25.7273	22.7227	25.3506													3	3	3	15.9	15.9	15.9	22.16	0	25.801	569210000	24	0.900571	0.505687	2.26171	2.0282	1.63075	0.160346	3.55457	5.90007	1.92796	0.19359	3.5855	5.29128	0.516956	0.956019	1.29286
21.4949	22.1515	20.9292	21.7984	23.4264	27.5866	22.3141	23.4063	22.1449	21.7361	23.0589	22.6245													18	14	14	26.8	21.4	21.4	85.496	0	110.33	929800000	28	0.0957784	0.951434	-0.148582	-0.267816	NaN	NaN	0	NaN	0.355166	0.745008	1.64869	0.932452	0.834723	0.956019	-0.947992
25.449	26.74	25.1991	26.0313	26.892	26.9088	26.8604	26.7494	27.1132	25.5213	25.6283	25.9049				+			WT_MOCK						15	15	15	67.3	67.3	67.3	29.804	0	214.89	1807200000	83	2.8277	0.0410494	-1.22286	-7.78928	0.855855	0.391824	-1.11167	-2.27134	0.377843	0.738063	-0.296961	-0.960703	0.0757623	0.965919	0.111198
25.4447	25.5497	25.9963	25.3944	22.6012	24.8903	25.0942	23.6111	21.9351	24.763	25.7537	25.8188													12	12	12	36.6	36.6	36.6	39.681	0	57.923	1072400000	55	0.789082	0.557361	1.89837	1.94834	0.847877	0.395482	2.11679	2.2809	0.234556	0.791558	0.748504	0.59711	0.21632	0.956019	0.218418
25.4923	25.3676	25.6259	25.1298	25.5801	24.7637	24.5204	25.2683	25.0567	24.827	25.6725	25.6008													10	10	10	31.9	31.9	31.9	39.157	0	55.012	1102000000	71	0.521664	0.689822	0.41828	1.19365	0.913668	0.373651	0.546807	2.32948	0.256501	0.776821	0.20938	0.645319	0.163208	0.956019	0.128527
25.8264	25.647	25.8258	25.6584	25.1748	22.5335	20.7523	24.2628	22.2258	25.0987	23.33	26.0074													13	13	13	14.4	14.4	14.4	128.25	0	81.051	399690000	51	0.853379	0.53649	2.39838	1.86503	1.09369	0.293508	3.35273	3.28862	0.656771	0.658957	2.04193	1.45155	0.457788	0.956019	0.954353
28.6582	29.1248	30.2533	29.003	28.8828	28.6024	28.7833	28.9023	28.6651	28.9095	29.7576	30.148													6	6	6	42.2	42.2	42.2	14.787	0	48.968	13006000000	72	0.825448	0.546985	0.821455	2.20871	0.447382	0.590273	0.561879	1.17449	0.119915	0.874037	0.0458387	0.334529	0.162373	0.956019	-0.259576
27.7393	21.922	25.2437	26.8959	25.7156	23.6028	27.6715	25.8106	24.7952	30.6681	24.7074	25.214													4	4	1	61.8	61.8	19.1	9.8774	0	164.92	4441900000	39	0.131761	0.927994	0.770771	0.369551	0.226582	0.771835	-1.12409	-0.596738	0.207647	0.814622	-0.687668	-0.537447	0.302251	0.956019	-1.89486
26.2911	27.441	27.3955	26.6873	26.8419	24.7482	26.0753	27.8272	27.0119	24.2195	26.1149	26.869													28	28	28	19.3	19.3	19.3	174.76	0	80.465	1064200000	140	0.571405	0.676927	-1.23697	-1.3206	0.0380704	0.957476	0.0711021	0.112774	0.443746	0.714033	-0.878976	-1.04321	0.628585	0.956019	1.30807
21.9765	24.7537	24.9337	22.3307	23.6734	30.4071	25.4692	23.1466	25.6397	26.9107	24.5472	22.7812													90	70	63	45.6	36.9	33.8	226.53	0	323.31	3293000000	181	0.00122642	0.999098	-0.00546646	-0.00379252	0.276861	0.722258	-0.863869	-0.691037	0.0936644	0.909903	0.71855	0.273754	0.217156	0.956019	-0.858402
27.5579	28.7251	28.5897	28.2147	28.5785	32.8217	29.1653	28.2819	29.1986	30.2785	29.4714	27.4432													134	134	105	59.4	59.4	48.6	229	0	323.31	22077000000	630	0.0685606	0.979873	0.182426	0.203773	0.546362	0.538715	-0.591036	-1.24334	0.240514	0.788187	0.989664	0.655862	0.329961	0.956019	-0.773463
34.0525	33.328	33.0748	33.9664	32.8212	32.6423	34.5521	34.0397	33.7587	33.3388	33.2044	33.4142													19	19	15	30.6	30.6	28.9	53.425	0	323.31	444010000000	1612	1.17496	0.366814	-0.797671	-3.32054	0.769462	0.436895	-0.631738	-1.68982	0.889771	0.558949	-0.973536	-2.04798	0.199933	0.956019	0.165933
22.6157	21.251	21.8711	22.2775	23.7797	22.0246	22.0799	23.6079	21.8457	24.2394	23.285	23.4995													6	6	6	21.8	21.8	21.8	32.996	0	13.431	151490000	19	0.800423	0.557361	1.16349	1.86584	NaN	NaN	0	NaN	0.0831189	0.913966	0.182767	0.234914	1.58013	0.956019	-1.76201
32.0952	30.6453	31.5991	31.4914	30.2173	30.9671	30.6601	29.9545	30.7031	31.5476	31.0283	31.7742													29	29	29	52.7	52.7	52.7	47.697	0	323.31	80210000000	730	1.42797	0.275196	1.01085	3.08117	0.896757	0.379688	1.00735	2.05663	0.429156	0.718611	0.452721	1.02368	0.00234275	0.999146	-0.00350761
23.7835	25.7295	25.8592	24.5294	25.2687	28.6555	25.5201	23.2043	25.5919	26.0973	26.8287	25.2721													21	4	4	61.3	11.1	11.1	36.983	0	149.07	3221000000	37	0.6151	0.66005	1.29393	1.43146	0.124544	0.860446	0.351959	0.340953	0.37936	0.738063	1.37912	0.923873	0.498854	0.956019	-0.941973
27.5404	26.7281	27.0791	27.0592	26.1843	26.612	26.9974	27.2771	27.1859	27.6257	27.3348	26.8694													9	9	9	47.1	47.1	47.1	14.57	0	101.66	3181300000	114	0.192032	0.89694	0.12311	0.523558	0.0499703	0.945565	-0.0376555	-0.151098	0.798483	0.604641	-0.534986	-2.01373	0.191018	0.956019	-0.160766
30.1755	29.102	29.6571	30.1376	29.2209	29.2743	30.3688	30.3525	30.4547	29.6598	29.4575	29.9548													27	27	10	50.6	50.6	17.4	42.331	0	210.35	29726000000	413	1.45919	0.275196	-0.701336	-4.74414	0.866271	0.389644	-0.747156	-2.39805	0.989855	0.543858	-0.847742	-2.83754	0.0446209	0.971594	-0.0458202
29.5244	29.5873	29.7011	30.0113	29.7101	31.5804	29.7255	29.9345	29.7435	29.097	29.5891	29.6723													46	46	46	64.8	64.8	64.8	73.68	0	323.31	35967000000	478	0.738106	0.584207	-0.348375	-1.8186	1.07325	0.295264	-0.196908	-2.32914	0.40997	0.727796	0.632773	1.08419	0.308051	0.956019	0.151468
25.917	26.1272	26.3327	26.1359	26.8046	26.114	26.2296	27.1427	26.2732	24.1364	26.5797	26.5527													19	17	17	42.6	36.7	36.7	46.871	0	102.8	2387300000	131	0.359058	0.770849	-0.792217	-0.918164	0.53735	0.539858	-0.422867	-1.31874	0.202021	0.819097	-0.196969	-0.526816	0.158344	0.956019	0.36935
31.7092	30.8838	30.4503	30.7577	30.818	29.9506	31.2519	31.1498	31.1282	31.1865	31.1705	30.7359													16	16	16	69	69	69	16.06	0	51.65	44499000000	316	0.36659	0.766754	-0.145651	-0.955263	0.152391	0.833872	-0.16217	-0.436873	0.862969	0.573369	-0.667838	-2.36637	0.0133091	0.992151	-0.0165189
32.4007	31.7365	32.6256	32.4485	31.4408	31.6003	31.2231	31.8598	31.626	31.9936	32.1018	32.4314													31	31	31	56.6	56.6	56.6	46.108	0	323.31	139360000000	813	1.20115	0.356075	0.605996	2.65971	0.953213	0.351102	0.684675	2.10488	0.282075	0.776821	0.260259	0.715296	0.0920245	0.965919	0.0786794
24.6885	26.9333	24.5897	22.2875	26.5265	26.3939	23.1789	25.206	26.0929	23.0195	25.1894	23.6377													16	16	16	37.3	37.3	37.3	58.024	0	112.5	1050500000	49	0.332925	0.788679	-0.877078	-0.814218	0.191852	0.797902	0.57788	0.501204	0.0504312	0.947064	0.243332	0.148644	0.65416	0.956019	1.45496
31.7765	30.7002	30.5555	31.0823	30.3848	29.6631	30.5044	30.5578	29.9272	31.4106	30.8298	30.9061													17	17	17	53.7	53.7	53.7	23.577	0	115.17	46164000000	325	1.23679	0.334249	0.719035	2.64374	0.668214	0.478503	0.680972	1.56599	0.0339748	0.963299	0.046971	0.102837	0.0293196	0.982666	-0.0380624
23.5672	26.5636	21.483	22.8758	24.5337	23.2369	23.4674	22.9398	22.0297	23.4633	21.5127	22.8984													10	10	10	37.3	37.3	37.3	35.503	0	25.675	484260000	22	0.0928971	0.954041	-0.187503	-0.262029	0.25781	0.739357	1.05897	0.690742	0.486865	0.711432	0.736483	1.12357	0.303897	0.956019	1.24648
24.8428	24.8631	24.8648	25.0308	24.9049	23.9156	22.0247	24.5369	24.1694	23.9957	24.9518	24.7339													11	11	11	32.9	32.9	32.9	38.496	0	24.616	736410000	55	0.471626	0.708053	0.983463	1.17767	0.612777	0.503572	1.27987	1.63372	0.496406	0.705339	1.04009	1.21071	0.383693	0.956019	0.296403
24.9415	25.4838	25.4629	25.0755	25.9454	24.6834	24.6454	25.8665	21.1749	24.5368	25.8222	25.7191													9	9	9	24.4	24.4	24.4	40.556	0	135.99	1103900000	66	0.387845	0.750384	1.46378	0.999471	0.37239	0.642028	1.40052	0.988752	0.352815	0.745008	1.33916	0.921056	0.0468584	0.971594	-0.0632629
29.2384	29.5597	29.7534	29.4128	29.5464	30.1197	25.9489	24.4613	26.0562	29.0446	29.453	29.7418													37	37	37	58.8	58.8	58.8	82.999	0	323.31	21338000000	323	2.04367	0.126301	3.92431	7.09652	1.96024	0.101991	4.02833	7.5136	2.15308	0.1409	4.20416	7.52795	0.153345	0.956019	0.104024
27.0133	26.6849	27.4755	27.5093	26.9243	25.8728	26.5777	26.6123	26.7777	27.0638	27.2028	27.0824													15	15	15	36	36	36	51.109	0	139.47	3722300000	136	2.28938	0.0835499	0.460461	6.09621	0.664199	0.478758	0.401981	1.69262	0.0776932	0.91812	0.112915	0.233913	0.0839848	0.965919	-0.0584806
23.0295	22.0539	22.0093	21.088	21.9859	22.5139	22.8554	22.8115	22.7201	23.6121	23.6523	23.1789													3	3	3	16.9	16.9	16.9	19.738	0	5.5847	80968000	12	1.41786	0.276239	0.685478	4.37472	0.489589	0.568516	-0.431444	-1.28692	NaN	NaN	0	NaN	1.21759	0.956019	-1.11692
25.2087	27.1746	26.1757	25.8358	26.3652	26.5553	25.3321	25.9292	25.5005	25.0351	21.5664	26.3233													28	28	28	24.2	24.2	24.2	144.5	0	107.88	964290000	122	0.334028	0.788679	-1.27903	-0.893464	0.392818	0.627118	0.599044	1.00725	1.1069	0.534237	0.664801	2.38149	0.497243	0.956019	1.87807
27.2614	27.5184	27.173	27.2677	27.5896	26.298	22.8948	22.2036	23.642	26.6751	27.4299	27.6252				+			WT_MOCK						17	17	17	32.7	32.7	32.7	68.262	0	214.25	4311100000	102	2.77731	0.0434651	4.32991	8.55045	2.20901	0.0816644	4.40414	10.2885	2.71536	0.0755303	4.1383	7.2794	0.0821189	0.965919	0.0742315
23.4525	24.4876	21.8213	23.9268	25.3453	28.1031	24.7193	22.6569	24.1951	24.2954	24.8515	23.3873													24	24	19	51.3	51.3	41.4	75.491	0	200.4	1632700000	51	0.158646	0.918934	0.320971	0.426975	0.238324	0.760086	-0.603318	-0.607803	0.593547	0.658957	1.93461	1.4086	0.430698	0.956019	-0.924289
29.4291	30.1245	28.8439	27.5696	27.9517	25.992	23.8832	26.8497	23.5717	24.5947	28.1164	28.8483													27	27	27	30.1	30.1	30.1	117.8	0	102.55	12348000000	143	0.64515	0.648547	2.41826	1.44129	1.46353	0.190336	4.69759	4.23874	0.871033	0.572582	2.40283	1.99478	0.658618	0.956019	2.27933
27.8388	27.7146	27.387	27.1514	26.3752	27.5073	27.0212	28.0817	27.5863	28.1939	28.3356	27.3619													5	5	3	40.5	40.5	15.5	9.461	0	27.213	4661300000	79	0.391975	0.750384	0.400736	0.928883	0.0861969	0.90403	0.0837383	0.250181	0.536127	0.687755	-0.551756	-1.21693	0.380895	0.956019	-0.316998
25.9296	24.2127	25.6254	25.7456	22.2048	23.2747	22.1126	23.117	22.5628	22.4676	25.6079	25.7674													13	13	13	31.6	31.6	31.6	48.564	0	56.648	885730000	49	0.709194	0.603257	2.01683	1.81218	1.69521	0.146097	2.65846	4.40551	0.408352	0.727796	1.14426	1.05173	0.200482	0.956019	0.641635
27.9459	28.7998	28.4912	28.5573	28.9319	27.8352	26.7771	27.7581	27.408	27.6061	28.0034	28.2287													49	49	49	36.9	36.9	36.9	157.9	0	286.64	5263300000	342	0.825344	0.546985	0.631697	1.85864	1.33947	0.224997	1.09793	2.88623	1.22204	0.487196	1.12708	2.61357	0.673189	0.956019	0.466234
29.5601	22.8487	28.6411	28.9144	23.2085	27.2167	29.0309	22.26	30.1278	30.2936	22.1174	28.8115													9	9	9	51.2	51.2	51.2	14.551	0	61.802	12491000000	64	0.00609738	0.993694	-0.0654074	-0.0185907	0.0125345	0.986676	-0.122936	-0.0380004	0.0813344	0.915194	-0.693045	-0.232124	0.00574462	0.99432	-0.0575288
27.2989	27.3985	27.1497	27.9038	27.2109	27.0879	27.2045	27.2191	27.18	26.5746	27.031	27.0851													27	27	27	40.5	40.5	40.5	94.622	0	293.68	3643100000	194	0.698178	0.610024	-0.304312	-1.8751	0.422071	0.604495	0.0811513	1.10855	0.288851	0.776123	0.199656	0.785356	0.901258	0.956019	0.385463
23.5156	23.7854	23.3317	23.7632	21.6675	22.3501	24.1403	22.9698	23.712	21.7802	23.5853	23.5													2	2	2	6.6	6.6	6.6	32.235	0	2.8978	204620000	14	0.393563	0.750384	-0.652227	-0.958907	0.0576411	0.941894	-0.0631841	-0.172435	0.614607	0.658957	-1.01376	-1.43694	0.373414	0.956019	0.589043
23.4338	25.0734	22.9239	23.4918	22.6715	24.4268	21.4536	23.235	23.1378	22.5407	22.5203	24.2051													5	5	5	19.7	19.7	19.7	31.566	0	24.889	399420000	21	0.234571	0.864529	0.479869	0.597026	0.620258	0.503512	1.20156	1.38294	0.525558	0.690557	0.921251	1.19782	0.349265	0.956019	0.721693
23.5037	21.5871	23.4497	23.2653	23.3095	20.6989	22.8223	22.5827	23.0525	21.6999	21.8805	21.7268													4	4	4	2.4	2.4	2.4	358.69	0	6.4763	40374000	10	NaN	NaN	0	NaN	0.0135272	0.986395	0.0276947	0.0429716	NaN	NaN	0	NaN	0.640958	0.956019	1.07774
26.896	26.1149	26.1279	25.6513	24.9058	25.2035	24.2352	23.2779	22.3398	25.2255	26.3764	25.9716													19	19	19	27	27	27	89.301	0	135.28	1429200000	77	1.63866	0.227763	2.57355	4.00441	1.7856	0.132935	3.09529	5.11581	1.26657	0.487196	1.96924	3.34619	0.536501	0.956019	0.521743
29.9007	29.4877	29.6677	29.6795	29.0695	28.7405	28.6713	28.0427	29.5113	29.8907	29.6534	29.6989													7	7	7	36.5	36.5	36.5	16.561	0	31.199	15942000000	120	0.859822	0.534105	1.0059	2.33065	0.827565	0.399961	0.943628	2.13542	0.337648	0.752328	0.421411	0.83181	0.165043	0.956019	-0.0622737
30.7593	29.9027	30.2761	30.3995	29.4453	29.443	29.8677	28.6394	29.3166	30.7142	29.9297	30.3222													20	20	20	54.5	54.5	54.5	34.362	0	231.59	37100000000	431	1.10277	0.395861	1.04748	2.48649	1.08456	0.295206	1.03813	2.39639	0.437968	0.716846	0.488027	1.02299	0.00916432	0.993267	-0.00935555
29.3446	29.4079	29.1655	29.8843	28.7605	28.559	27.9928	24.2768	28.3997	29.1176	28.1726	29.3961													8	8	8	42.5	42.5	42.5	18.565	0	156.62	13843000000	159	0.580831	0.672853	2.00564	1.47151	0.685109	0.473905	2.41626	1.83922	0.631525	0.658957	2.17821	1.58414	0.416627	0.956019	0.410617
31.7272	31.2012	31.4164	31.5852	30.9494	30.3712	30.5586	29.9505	30.2769	31.7241	31.5661	31.3298													15	15	15	65	65	65	15.747	0	99.782	55866000000	345	2.22847	0.0912414	1.27799	6.09207	2.13238	0.086216	1.18626	5.09598	0.766802	0.605529	0.706581	1.8018	0.181917	0.956019	-0.0917308
32.1123	32.1459	32.4694	32.6031	31.8572	31.474	31.4827	31.2224	31.6436	31.6397	31.9075	32.2656													21	21	21	62.9	62.9	62.9	22.591	0	112.31	98270000000	580	1.00442	0.448368	0.488042	2.22924	2.03708	0.0965121	0.792969	4.73694	0.606587	0.658957	0.528565	1.49538	0.619562	0.956019	0.304927
31.4234	30.854	30.6175	31.3727	31.044	30.1456	31.7739	31.2977	31.3014	30.826	30.8652	30.9476													16	16	16	58.8	58.8	58.8	22.876	0	288.47	52858000000	621	1.21523	0.34687	-0.578081	-3.56591	0.765249	0.437508	-0.492738	-1.71864	0.62536	0.658957	-0.603548	-1.51127	0.121131	0.962425	0.085343
30.1211	29.1977	30.12	30.1903	29.6551	29.3543	30.4765	29.8657	30.0908	30.0443	29.5034	29.9816													13	12	12	64.2	60	60	18.898	0	115.39	24391000000	319	0.538205	0.684288	-0.301282	-1.21997	0.38085	0.636116	-0.331368	-0.931907	0.598639	0.658957	-0.411119	-1.35861	0.0282405	0.982666	-0.0300859
27.873	29.0346	28.7032	26.4724	26.3465	24.8435	21.4412	22.1797	22.1108	24.7777	26.2538	28.1259					+		S10A_MOCK						51	51	50	29.4	29.4	29	270.63	0	323.31	1979000000	184	1.42645	0.275196	4.47521	4.48858	3.67934	0.0129037	6.62634	15.8475	2.10479	0.146738	3.97691	6.93082	0.837042	0.956019	2.15113
30.9802	30.8774	30.8125	30.9921	30.5467	29.5334	21.6106	23.3153	22.3754	30.4833	31.1106	31.1405				+		+	S10D_MOCK;WT_MOCK						33	33	26	24.4	24.4	20.2	149.11	0	323.31	38382000000	491	3.03487	0.0312586	8.47769	15.7721	2.50394	0.0585912	8.45623	17.0706	3.52872	0.0413302	7.92361	12.0935	0.0313541	0.982666	-0.0214653
22.6669	25.1655	24.7895	24.3161	26.9289	29.418	26.2197	24.4278	26.3312	25.4043	26.2106	21.5256													17	13	13	79.7	65.4	65.4	32.949	0	323.31	4832200000	69	0.317635	0.802316	-1.27939	-0.813782	0.655884	0.481674	-1.45222	-1.463	0.297672	0.776123	1.2281	0.769092	0.034948	0.979757	-0.172828
26.9442	27.8054	27.7582	27.5528	29.3774	31.8277	29.5541	28.1761	29.0801	29.3377	28.9073	26.7955													21	21	21	67.1	67.1	67.1	31.35	0	323.31	35859000000	300	0.25789	0.846177	-0.589926	-0.667761	1.30103	0.233957	-1.43414	-2.91832	0.180514	0.826464	0.649189	0.498329	0.398889	0.956019	-0.844213
21.1812	24.2185	24.3479	23.3864	23.0825	24.837	22.9566	23.3068	23.0121	21.8481	23.3131	23.2176													14	14	14	20.3	20.3	20.3	87.798	0	103.14	406520000	36	0.225067	0.875042	-0.298919	-0.615629	0.048958	0.945565	0.157354	0.151248	0.472295	0.711432	0.676776	1.22574	0.144475	0.958387	0.456273
30.3719	27.4669	27.4834	29.6261	23.175	22.6221	29.4445	22.9741	27.1773	29.9296	26.7107	27.6079													2	2	2	14.5	14.5	14.5	17.752	0	25.477	8719400000	68	0.284947	0.832191	1.55075	0.730002	0.360272	0.651898	1.90877	0.897289	0.179445	0.826464	-1.39091	-0.472996	0.0939375	0.965919	0.358021
21.835	22.1211	21.2426	25.9063	21.9504	22.1622	25.6757	22.7432	25.8955	25.4179	21.5959	25.8071													4	4	4	33.1	33.1	33.1	15.075	0	25.013	595390000	45	0.106059	0.945176	-0.497838	-0.295535	1.05591	0.30121	-3.03859	-2.89796	0.36267	0.744002	-1.43182	-0.874103	0.708561	0.956019	-2.54075
25.4848	24.1262	20.4283	24.168	22.1336	24.0439	23.4749	23.7861	21.4667	23.9457	22.3154	24.8375													12	11	11	7.5	7.1	7.1	228.86	0	20.842	142850000	22	0.3115	0.806338	0.790365	0.762813	0.0905549	0.898216	0.437237	0.260786	0.213297	0.809329	0.539275	0.549878	0.0718385	0.966696	-0.353127
30.6	29.4239	28.6647	29.6121	28.6308	29.3288	28.49	28.0676	28.0584	30.0017	30.4184	29.1416													7	7	7	37.6	37.6	37.6	13.293	0	24.09	16297000000	151	1.45262	0.275196	1.64858	4.10128	0.885972	0.383037	1.35756	2.33779	1.23294	0.487196	0.985221	3.03619	0.159597	0.956019	-0.291021
24.0473	28.0447	25.325	23.7889	25.5064	27.8121	22.6673	24.9307	24.3546	23.6823	22.515	24.3723													39	39	39	20	20	20	273.42	0	245.02	858130000	90	0.204033	0.893238	-0.460989	-0.530545	0.572091	0.5166	1.82145	1.33894	0.542164	0.687755	1.71825	1.27376	0.737688	0.956019	2.28244
24.0576	26.8565	25.2145	25.1967	26.6894	27.3784	25.1376	24.7025	24.6921	23.2792	25.9204	24.209													21	21	21	43.3	43.3	43.3	60.533	0	69.422	1960700000	78	0.16853	0.910162	-0.374531	-0.475716	0.235439	0.7619	0.532154	0.64491	0.893944	0.558949	1.57743	2.38857	0.333253	0.956019	0.906686
26.856	27.2073	27.5401	26.8527	27.1179	26.6819	25.6065	26.8316	25.9017	26.0579	27.291	26.5683													5	5	5	53.5	53.5	53.5	10.112	0	34.573	2809200000	96	0.438637	0.726048	0.525808	1.02294	1.10287	0.289982	1.0879	2.59857	0.789671	0.604641	0.770933	1.97508	0.585874	0.956019	0.56209
23.8449	23.8794	24.5052	23.7067	24.2852	23.6143	22.4005	22.2041	23.2596	22.7348	24.5472	24.8383													8	8	4	23.1	23.1	12	47.315	0	25.03	422390000	44	0.820435	0.55099	1.41869	1.93405	1.58809	0.167897	1.45511	3.7436	1.39899	0.432853	1.24735	3.23013	0.0167963	0.991604	0.0364221
24.4615	24.2952	23.7885	21.5442	22.3251	22.5268	23.0322	24.3562	23.0382	22.8543	22.675	23.6896													8	8	8	5.3	5.3	5.3	219.98	0	21.889	123910000	21	0.299635	0.818626	-0.402555	-0.745467	0.607325	0.503572	0.706167	1.45719	1.13349	0.514194	-1.34348	-2.52251	1.30386	0.956019	1.10872
21.7971	22.5024	23.1032	22.6413	22.4064	20.763	24.3171	21.8093	24.9318	20.828	21.9702	24.0524													2	2	2	7.1	7.1	7.1	27.524	0	3.1418	59149000	8	0.449494	0.719138	-1.40252	-1.0445	0.478703	0.57272	-1.21847	-1.18655	0.681628	0.651908	-1.74916	-1.55755	0.0607849	0.971594	0.184048
25.7572	25.7387	23.4191	26.1672	26.9058	26.2779	26.2093	25.3155	25.3451	26.0593	26.088	25.6026													11	11	11	51.6	51.6	51.6	28.994	0	189.69	1951400000	70	0.355053	0.773503	0.293351	0.881978	0.302386	0.701286	-0.651679	-0.785351	1.02479	0.543858	0.826981	2.21982	0.459414	0.956019	-0.945031
30.3823	30.793	30.2832	30.4786	30.1478	29.4161	28.29	29.145	29.6792	29.7539	30.0178	30.5396													9	9	9	38.1	38.1	38.1	23.432	0	61.656	30134000000	248	0.994726	0.451177	1.06571	2.28792	1.25752	0.244712	1.44809	3.33951	0.873909	0.571499	0.976106	1.90627	0.600126	0.956019	0.382383
24.4251	26.5748	22.2521	24.2829	27.2533	25.8741	24.9736	23.6015	25.4294	24.7867	24.4406	23.0627													22	22	22	46	46	46	59.62	0	56.833	1333600000	87	0.30588	0.813071	-0.571507	-0.75108	0.0620953	0.93664	-0.250816	-0.183963	0.47154	0.711432	1.1353	1.11418	0.0810838	0.965919	0.320691
23.4149	26.5096	24.087	24.2306	26.2615	26.4906	23.3449	23.7246	25.3989	24.1725	25.1524	23.2012													21	21	21	47.7	47.7	47.7	57.924	0	89.55	1205700000	71	0.00745775	0.993537	0.0192172	0.0227207	0.169874	0.81309	0.514359	0.454403	0.717232	0.622106	1.50476	1.57402	0.167736	0.956019	0.495142
26.3795	26.9018	27.3889	26.3738	26.6794	26.1801	24.7577	22.2617	24.8442	25.3231	27.2062	27.2267													15	14	13	27.4	26.1	24.8	69.72	0	54.2	2575800000	86	1.13957	0.381858	2.63082	2.49102	1.212	0.254784	2.93553	3.27797	1.0128	0.543858	2.45658	2.85929	0.159524	0.956019	0.304712
25.3402	24.9623	25.0442	25.3315	25.0867	24.9535	23.1005	22.8256	23.7909	23.2383	25.1146	25.1975													14	11	11	25.6	20.4	20.4	74.222	0	47.206	906100000	45	0.761087	0.572423	1.27785	1.82241	1.88362	0.111968	1.87658	6.06851	1.87468	0.211181	1.88493	6.1252	0.347673	0.956019	0.598728
23.7576	23.3298	23.8418	23.2674	23.8905	22.7592	24.0789	22.7007	24.3489	22.7331	23.5572	24.0827													7	7	7	21.9	21.9	21.9	45.566	0	20.151	300390000	34	0.144503	0.927627	-0.251817	-0.391005	0.0405838	0.955189	-0.0664393	-0.124312	0.261423	0.776821	-0.403795	-0.66605	0.15804	0.956019	0.185378
28.7219	28.4457	28.5264	28.2958	27.7771	26.9103	27.8034	29.1899	28.7584	27.6944	28.2123	28.266													39	39	23	24.4	24.4	15.2	184.64	0	110.2	3552800000	223	0.47925	0.708053	-0.526294	-1.1738	0.0144593	0.985364	-0.0191943	-0.0459423	0.735011	0.622106	-0.922819	-1.60363	1.0384	0.956019	0.5071
23.5036	24.8433	24.751	24.944	24.2337	25.086	21.1963	22.1593	23.0145	23.8195	24.6327	24.5806													3	3	3	19.7	19.7	19.7	18.998	0	13.032	423010000	44	1.47484	0.275196	2.2209	3.78166	1.49939	0.181939	2.24261	3.29776	1.66648	0.285905	2.63116	4.47746	0.0140248	0.991604	0.0217094
24.3965	24.3714	24.2355	25.1116	25.1137	21.8269	22.346	22.4482	21.4227	24.5009	24.2238	24.4566													9	9	9	20.2	20.2	20.2	54.847	0	25.512	544690000	44	1.84143	0.182288	2.32148	6.88343	1.7385	0.138447	2.26216	6.85631	0.674034	0.658128	1.94508	1.70208	0.229037	0.956019	-0.0593211
24.8829	21.6447	24.6129	25.1622	22.989	25.0357	22.0841	21.5025	22.0731	24.9836	22.7602	22.1489													6	6	6	8.8	8.8	8.8	65.562	0	9.9683	275850000	21	0.620177	0.66005	1.41097	1.59893	0.662777	0.478758	1.82691	1.73171	1.20963	0.487196	2.50906	3.43714	0.111484	0.965919	0.415941
22.7455	22.5753	22.2928	21.1432	23.2091	25.1193	24.2896	24.525	25.1626	21.9102	22.2338	27.7286													16	16	16	29.3	29.3	29.3	79.685	0	150.23	698850000	45	0.126709	0.927994	-0.701542	-0.368109	2.24905	0.0805141	-2.12122	-7.25749	0.495	0.705339	-1.50188	-1.27568	0.275118	0.956019	-1.41967
31.084	30.7273	31.0918	31.0423	30.5984	30.475	31.4397	30.598	31.7048	30.7575	30.6933	31.0739													25	25	22	46	46	44.2	39.594	0	323.31	65131000000	556	0.456589	0.718664	-0.405922	-1.14734	0.302924	0.701286	-0.279794	-0.788913	0.611582	0.658957	-0.54225	-1.44407	0.305321	0.956019	0.126128
29.6996	30.2591	30.1309	30.0885	30.6708	29.5438	29.3084	30.017	29.585	29.161	30.1524	30.0517													50	50	50	68.8	68.8	68.8	77.515	0	323.31	34910000000	647	0.148175	0.926544	0.151583	0.402602	0.663079	0.478758	0.393073	1.47352	0.51482	0.690572	0.464272	1.20515	0.262081	0.956019	0.24149
26.9725	26.8434	26.0427	26.6862	26.6498	25.7533	26.2022	25.3393	25.6772	26.2347	26.7709	26.2644													14	14	14	34.2	34.2	34.2	57.861	0	254.96	2838600000	114	1.01304	0.448368	0.683739	2.23854	1.06942	0.295264	0.879924	2.29046	0.716097	0.622106	0.623513	1.57821	0.221746	0.956019	0.196184
24.9169	23.8826	24.9692	21.0782	22.3806	24.2321	23.5219	22.2873	22.1291	24.0353	25.0095	24.4257													4	4	4	25.6	25.6	25.6	18.001	0	20.46	407570000	25	1.50036	0.272395	1.84407	3.52302	1.54933	0.172753	1.94344	3.44081	0.0266006	0.971833	-0.0824674	-0.0812112	0.0769504	0.965919	0.0993773
22.3241	21.0373	23.4827	21.9447	22.392	24.0537	21.8295	23.2855	22.3969	21.5557	23.4196	23.1032													3	3	3	26.7	26.7	26.7	17.143	0	12.274	161780000	21	0.0937756	0.953349	0.188863	0.264169	0.0952373	0.891784	-0.222618	-0.270294	0.139383	0.856487	0.292837	0.380878	0.170123	0.956019	-0.411481
28.2929	28.2021	28.5747	28.3681	28.3734	28.0169	27.7789	27.8339	28.1441	27.8434	28.1286	28.6346													15	13	13	45.8	39.3	39.3	45.671	0	323.31	10410000000	215	0.450626	0.718862	0.283213	1.09876	1.28442	0.237884	0.43755	2.73938	0.953214	0.554325	0.333815	2.03735	0.227618	0.956019	0.154336
23.4214	23.8172	24.4458	21.9108	22.0876	23.8191	21.6341	23.6475	24.5586	23.6241	21.0489	24.38													5	5	5	22.7	22.7	22.7	21.348	0	11.043	229200000	29	0.0689474	0.979873	-0.262383	-0.197607	0.252818	0.745605	0.614724	0.672562	0.25036	0.780912	-0.674254	-0.637944	0.318324	0.956019	0.877108
27.0852	28.1836	28.7101	27.5669	29.7231	32.0922	29.405	28.1068	29.3317	29.3495	29.4568	27.5492													18	18	14	79	79	64.7	32.922	0	323.31	37541000000	242	0.0757548	0.974275	-0.162658	-0.217337	0.678534	0.473905	-0.9549	-1.49794	0.228494	0.796671	0.846203	0.616332	0.429672	0.956019	-0.792242
24.9985	24.8921	24.6485	25.1025	24.6912	24.9585	24.4496	21.9386	23.517	24.774	25.0028	24.8107													8	8	8	25.4	25.4	25.4	34.012	0	18.502	787780000	61	0.780483	0.557813	1.56078	2.1199	0.776661	0.433324	1.54465	2.08704	0.809584	0.604641	1.61566	2.17549	0.043487	0.971594	-0.0161336
23.7197	24.7948	24.1162	22.6689	23.7346	23.8697	22.1815	23.0932	22.1701	23.1206	21.962	24.1843													12	12	12	11.1	11.1	11.1	138.34	0	17.734	119390000	23	0.338777	0.788679	0.607368	0.854418	1.77161	0.133767	1.72862	3.94437	0.890969	0.558949	0.942757	1.93347	0.662667	0.956019	1.12125
21.2055	23.9242	22.1944	24.1936	22.5066	21.8262	21.9123	25.4759	24.874	22.532	21.6266	24.0213													10	10	10	11.9	11.9	11.9	118.32	0	31.49	214710000	30	0.437183	0.726892	-1.36074	-1.04353	0.52539	0.545257	-1.64604	-1.21211	0.394261	0.73509	-1.24528	-0.952802	0.0964245	0.965919	-0.285304
20.7134	22.9698	22.0387	24.4942	22.5285	25.3551	22.8603	22.1452	23.771	25.0863	22.5627	24.4523													5	5	5	44.9	44.9	44.9	14.395	0	8.5645	452140000	24	0.531401	0.687152	1.10828	1.2423	NaN	NaN	0	NaN	0.528927	0.689554	1.20043	1.2508	0.989521	0.956019	-2.12648
28.5369	28.5136	28.8597	27.6022	26.3195	25.8328	23.1555	21.7603	22.3247	27.3876	23.8629	28.1639													38	38	38	32.2	32.2	32.2	159	0	169.3	2120000000	162	1.09103	0.40368	4.05798	2.93195	2.60676	0.0522305	6.22327	14.8066	2.38836	0.102722	4.17133	6.26932	0.614625	0.956019	2.16528
24.9635	26.1409	22.6485	24.3998	24.2014	26.4439	25.1946	24.6537	25.1588	22.5603	24.4841	25.0728													20	20	20	33.9	33.9	33.9	75.378	0	41.473	1182600000	62	0.479976	0.708053	-0.963319	-1.23742	0.139759	0.848256	-0.418059	-0.401752	0.00536383	0.991894	0.0126521	0.0171511	0.15933	0.956019	0.54526
21.4899	23.0623	22.9335	22.1061	22.6403	27.6467	22.2315	23.0276	22.5051	23.1817	22.1557	21.6069													18	18	18	18.6	18.6	18.6	124.57	0	82.086	712040000	37	0.1977	0.894442	-0.273261	-0.528321	NaN	NaN	0	NaN	0.323561	0.761859	1.54299	0.866867	0.0942518	0.965919	0.180431
21.103	23.9963	23.6764	22.9192	24.4149	20.193	22.4816	24.0028	23.8008	22.6113	21.8764	23.7252													4	4	4	9.3	9.3	9.3	43.171	0	5.0928	149080000	11	0.407234	0.745407	-0.690765	-0.96135	0.180904	0.801407	-0.503159	-0.487308	0.263688	0.776821	-0.91935	-0.693981	0.0603532	0.971594	0.187607
22.7165	24.6592	23.6472	21.0247	24.7076	24.5427	24.2043	24.371	24.2513	22.3431	23.9415	24.3441													11	11	11	12.8	12.8	12.8	110.42	0	48.371	379900000	28	0.451934	0.718862	-0.732595	-1.19493	0.402253	0.62082	-0.601191	-1.06754	0.257767	0.776821	-0.850487	-0.707493	0.0545999	0.971594	0.131405
25.7205	26.6031	26.1672	25.864	26.5509	26.2166	24.444	26.283	25.7218	21.5839	25.9025	26.2201													22	22	22	31.9	31.9	31.9	89.321	0	85.404	1570600000	150	0.212655	0.888325	-0.914107	-0.574478	0.463587	0.580125	0.680658	1.13281	0.504722	0.699805	0.727582	1.25627	0.399933	0.956019	1.59477
28.7856	28.3602	29.2402	29.0991	28.6681	29.649	23.2399	24.6204	26.4866	28.406	28.9327	29.0744													28	28	28	57.6	57.6	57.6	51.294	0	181.5	15619000000	262	1.3455	0.293689	4.02202	4.17895	1.36843	0.215224	4.01303	4.11832	1.46103	0.405216	4.35644	4.43353	0.00907056	0.993267	-0.00899633
25.6464	25.9767	25.6325	24.8603	25.7721	25.3047	25.3269	24.6605	25.4633	25.5922	25.4011	26.0081													7	7	7	29.7	29.7	29.7	45.374	0	187.62	1765900000	68	0.760893	0.572423	0.516921	1.68937	0.917436	0.371654	0.601601	2.20894	0.169236	0.832313	0.162122	0.448228	0.146872	0.956019	0.0846793
24.9694	25.3069	25.2117	24.8614	24.6683	24.7752	24.3226	24.7796	23.9156	24.4285	24.7555	25.0579													17	17	17	15.3	15.3	15.3	136.06	0	64.614	720640000	81	0.580228	0.672853	0.408038	1.32173	1.18604	0.259613	0.823397	3.0609	0.649807	0.658957	0.429043	1.67781	0.866956	0.956019	0.415359
23.7378	21.3	21.6082	23.3765	24.0895	23.4935	23.278	22.5366	21.6063	23.6663	21.9335	23.3924													5	5	5	39.8	39.8	39.8	14.173	0	37.788	250210000	24	0.292894	0.825824	0.52379	0.7242	0.101138	0.884994	-0.258284	-0.285011	0.922425	0.558949	1.17955	2.21885	0.341433	0.956019	-0.782075
26.907	26.6455	26.9595	27.1467	27.1626	25.4823	26.7585	27.6691	27.1086	25.9261	26.8235	26.7354													19	8	8	46.5	26.1	26.1	49.263	0	222.71	4076500000	129	0.810735	0.553868	-0.683708	-1.75437	0.484629	0.570696	-0.341371	-1.20883	0.37807	0.738063	-0.581541	-0.942017	0.449835	0.956019	0.342337
25.9726	26.7819	26.2855	26.0703	26.3994	26.2947	25.4141	26.2561	25.7232	26.0543	27.2175	26.4702													18	18	18	25.1	25.1	25.1	92.48	0	99.634	2134700000	118	0.845621	0.538379	0.782883	1.86459	0.738818	0.447695	0.548897	1.61162	0.708005	0.624331	0.457028	1.72861	0.21783	0.956019	-0.233987
21.9413	20.898	22.6933	23.0409	24.2817	23.7856	22.1984	22.1104	21.9517	22.5118	22.5525	23.5603													3	3	3	39.4	39.4	39.4	10.918	0	7.6092	88426000	15	0.844313	0.538379	0.788045	2.24871	0.162349	0.821269	-0.242677	-0.461802	1.37944	0.437789	1.61589	4.39422	0.733905	0.956019	-1.03072
23.6101	23.308	22.053	21.0451	23.3853	22.0664	23.425	21.9501	22.9446	24.1036	23.459	23.6349													4	4	4	8	8	8	52.839	0	24.589	242240000	19	0.839264	0.538379	0.959234	2.01944	0.12296	0.862522	0.217114	0.336673	NaN	NaN	0	NaN	0.591084	0.956019	-0.74212
20.9072	23.606	23.1173	22.7667	24.1252	23.8779	22.9237	22.7699	23.566	23.2799	22.2315	23.708													10	10	10	14.2	14.2	14.2	101.11	0	57.759	338660000	34	0.0086661	0.993537	-0.0134443	-0.0267925	0.2321	0.765856	-0.543051	-0.6276	0.432053	0.718611	0.503348	1.0406	0.213452	0.956019	-0.529607
22.2613	24.8321	24.7922	23.26	24.408	23.4362	23.8183	24.9491	21.7209	24.7853	24.4892	24.2515													6	6	6	46.5	46.5	46.5	26.599	0	29.617	594490000	44	0.401626	0.748076	1.01259	1.05671	0.134936	0.851369	0.465791	0.36624	0.0684921	0.924846	0.205317	0.203113	0.230542	0.956019	-0.546798
24.1887	24.8827	25.0945	24.9803	25.4579	25.0662	22.1923	22.1325	22.4595	20.79	25.1992	24.8818						+	S10D_MOCK						6	6	6	23.9	23.9	23.9	27.978	0	38.721	640000000	42	0.357867	0.771475	1.36225	0.957085	2.1908	0.0822884	2.46053	8.44221	3.72884	0.0413302	2.90672	16.322	0.282306	0.956019	1.09828
20.6349	20.3649	22.9873	25.6974	26.5	21.847	24.9203	22.5503	24.5161	25.1598	25.1842	22.9749													2	2	2	19.1	19.1	19.1	10.245	0	6.8464	384610000	19	0.161085	0.917789	0.444083	0.428871	1.12489	0.278648	-2.66655	-2.40501	0.1553	0.838858	0.685905	0.425544	1.3056	0.956019	-3.11064
24.5319	27.2109	27.7578	26.3098	28.3772	31.9845	27.9982	27.2534	28.8067	28.3923	28.2611	26.5879													10	10	10	56	56	56	19.667	0	154.79	13075000000	129	0.136369	0.927994	-0.272331	-0.371103	0.575995	0.516438	-1.51921	-1.38994	0.182614	0.826464	0.871094	0.507118	0.450949	0.956019	-1.24688
25.753	28.0466	23.4864	25.4008	27.7525	25.7854	26.891	25.5123	26.4643	25.9693	22.1127	24.1714													14	14	14	63.6	63.6	63.6	30.791	0	149.22	1574700000	88	0.751789	0.580147	-2.20476	-1.85845	0.134566	0.851369	-0.527215	-0.38258	0.0091953	0.989823	0.0237045	0.0284036	0.412089	0.956019	1.67754
26.6569	27.0412	27.064	27.1256	27.2055	26.7197	25.6015	27.4422	26.7464	26.6349	27.6209	27.3876													18	18	18	41.3	41.3	41.3	52.22	0	72.129	3812400000	148	0.413944	0.739402	0.617758	1.00683	0.213737	0.781027	0.32404	0.586354	0.283929	0.776821	0.420253	0.754096	0.357934	0.956019	-0.293718
37.0294	37.5412	37.6809	37.7317	37.6622	36.8602	34.5876	29.3631	34.4967	36.6966	37.4219	37.6405													22	22	20	82.9	82.9	82.9	13.667	0	323.31	3696500000000	3551	0.919901	0.491261	4.43718	2.53561	0.939998	0.3552	4.60139	2.64774	0.946624	0.554325	4.60224	2.63131	0.177966	0.956019	0.164211
24.4468	25.3566	25.9628	25.0338	26.3242	30.1726	26.48	25.5227	26.44	27.0203	27.0398	25.0269													8	8	6	55.6	55.6	39.7	16.93	0	55.653	3313200000	71	0.101908	0.948051	0.214744	0.29125	0.740696	0.447309	-0.892168	-1.65155	0.239587	0.788377	1.02931	0.653602	0.603944	0.956019	-1.10691
26.4382	27.5508	27.1051	27.0189	27.814	27.1376	26.3367	27.1575	27.1325	25.7347	27.0069	27.0637													20	20	10	60.3	60.3	35	46.153	0	188.04	4086000000	169	0.203731	0.893238	-0.273781	-0.536044	0.136314	0.851369	0.155804	0.370151	0.539671	0.687755	0.447929	1.22382	0.323277	0.956019	0.429585
29.987	30.1024	30.2037	29.6696	29.0688	29.9794	30.0226	29.8838	29.5769	29.3658	30.5466	30.561													6	6	6	31.9	31.9	31.9	13.373	0	89.768	22476000000	200	0.302135	0.817163	0.33002	0.790802	0.780626	0.430592	0.269911	1.85112	0.340711	0.749761	-0.255187	-0.856447	0.0486657	0.971594	-0.0601088
25.511	24.9741	24.6433	25.3928	25.1189	24.3746	25.4939	23.5419	24.9513	25.0359	25.2567	25.1652													12	12	12	39.6	39.6	39.6	34.834	0	42.846	1028100000	43	0.311062	0.806338	0.490206	0.837628	0.22564	0.771835	0.380402	0.59973	0.168236	0.832313	0.299721	0.456577	0.148415	0.956019	-0.109804
26.3717	27.4088	28.2514	27.2575	28.8447	31.8509	29.1841	27.8318	29.1394	29.4991	29.0008	27.0221													26	26	21	68.7	68.7	62.2	47.371	0	323.31	30941000000	322	0.0839458	0.966388	-0.211089	-0.240737	0.904752	0.376416	-1.37449	-1.95916	0.150506	0.843682	0.599291	0.422617	0.543424	0.956019	-1.1634
26.2821	27.806	28.3617	26.945	29.4408	31.9728	28.6868	28.3787	29.0386	28.9624	28.7158	27.0185													21	21	21	51.8	51.8	51.8	44.76	0	323.31	34417000000	255	0.276617	0.842375	-0.469118	-0.732901	0.741039	0.447309	-1.2181	-1.87338	0.182257	0.826464	0.751523	0.513379	0.35787	0.956019	-0.748983
32.6169	31.8364	31.8766	32.0789	31.1973	30.983	32.2871	31.7859	32.4303	31.9563	31.5391	32.075													26	26	26	75.8	75.8	75.8	29.945	0	323.31	121050000000	755	0.537252	0.684288	-0.311005	-1.22382	0.0624733	0.93664	-0.0578289	-0.180584	0.843737	0.583339	-0.74803	-1.9274	0.341324	0.956019	0.253176
30.9437	29.896	30.4981	30.5657	29.4232	29.3925	31.0821	29.7648	30.511	31.0424	30.108	30.1138													14	14	4	53.8	53.8	15.2	17.258	0	186.92	34925000000	365	0.0211152	0.992869	-0.0312239	-0.0634873	0.00447152	0.996106	-0.00667826	-0.0137	0.535343	0.687755	-0.658836	-1.21405	0.0188005	0.991604	0.0245457
31.4548	30.5292	30.1187	31.2947	30.6357	29.4413	30.6228	29.3735	29.6744	30.9578	30.5752	30.1959													14	14	14	54.9	54.9	54.9	24.146	0	69.149	35584000000	277	0.683222	0.61804	0.686087	1.57366	0.674098	0.476011	0.810658	1.48538	0.352264	0.745008	0.56702	0.858798	0.0968236	0.965919	0.12457
30.0737	29.3713	30.1109	29.986	28.3925	29.2549	29.2707	28.8163	28.0764	30.659	29.5616	30.1738													9	9	9	52.9	52.9	52.9	15.798	0	36.272	20502000000	182	1.39127	0.282471	1.41033	2.99374	1.20068	0.257844	1.13082	2.67285	0.349596	0.745258	0.489997	0.848839	0.280503	0.956019	-0.279507
24.092	21.9471	24.3803	21.5787	24.7396	22.3377	22.8104	21.8888	23.3031	22.1547	24.6166	21.1818													5	5	5	42.3	42.3	42.3	11.999	0	10.334	205010000	17	0.00472442	0.995133	-0.0164102	-0.0148781	0.374388	0.641391	0.8057	0.923622	0.0713253	0.924381	0.217882	0.209715	0.253608	0.956019	0.82211
30.0553	29.4573	29.3912	29.662	29.2788	28.5352	28.2479	28.4251	28.0392	29.6309	29.9837	29.1407													8	8	8	73.9	73.9	73.9	10.275	0	96.931	14113000000	169	1.74494	0.211087	1.34773	5.01631	2.01571	0.0980374	1.3972	5.84972	1.01715	0.543858	0.921258	2.63911	0.0526351	0.971594	0.0494684
22.335	26.4427	21.6323	22.7516	26.0378	25.253	22.1797	24.1895	23.1611	23.3327	21.6737	23.3166													5	5	5	42.2	42.2	42.2	10.932	0	9.2058	288330000	17	NaN	NaN	0	NaN	0.0611462	0.937594	0.293246	0.182319	0.559617	0.673994	1.50408	1.30991	0.156321	0.956019	0.695669
24.6182	24.7585	24.9983	23.3308	25.7411	24.9041	25.0141	24.7288	22.6575	24.5552	25.4537	24.8197													6	6	6	10.1	10.1	10.1	52.264	0	9.4898	721780000	28	0.40498	0.745407	0.809403	1.02591	0.328207	0.675653	0.65826	0.876735	0.19694	0.821129	0.525216	0.512418	0.193194	0.956019	-0.151143
24.2892	25.4754	24.0977	24.4886	25.1943	23.9064	27.1987	23.9025	26.5993	24.1111	25.5813	25.7268													8	8	8	48.6	48.6	48.6	16.537	0	22.648	748790000	76	0.258014	0.846177	-0.760455	-0.668531	0.471402	0.575248	-1.27943	-1.16155	0.510566	0.692492	-1.37044	-1.269	0.314715	0.956019	-0.51897
23.624	24.437	24.3435	23.2377	24.5186	24.1736	22.1859	23.4397	21.7326	22.386	24.2666	24.1234													7	7	7	30.5	30.5	30.5	36.588	0	28.856	381430000	31	0.647423	0.647197	1.13928	1.43996	1.21056	0.254784	1.68211	2.9433	1.09488	0.537261	1.5239	2.38848	0.323148	0.956019	0.542833
30.1069	30.1764	30.1253	30.396	30.2127	29.439	30.1059	30.6571	30.1357	29.4033	30.2427	30.0503													26	26	26	62	62	62	50.976	0	323.31	33219000000	462	0.562667	0.678523	-0.400787	-1.29016	0.338941	0.671694	-0.163336	-0.906453	0.33312	0.754733	-0.283627	-0.825558	0.348171	0.956019	0.237451
25.235	25.7438	25.2578	25.4611	26.0446	25.4615	25.5424	25.3992	24.8734	25.257	25.2104	24.8114													12	8	7	42.5	29.6	25.9	28.302	0	86.073	1275800000	76	0.288196	0.827444	-0.178745	-0.721566	0.206302	0.785793	0.140514	0.535347	0.612338	0.658957	0.384037	1.3649	0.66022	0.956019	0.319259
31.48	30.8233	31.467	31.8037	31.0447	30.5942	31.1813	31.4175	31.126	31.0743	31.1311	31.3414													16	16	16	70.1	70.1	70.1	22.127	0	265.45	57485000000	316	0.187571	0.899803	-0.0593274	-0.491139	0.0209104	0.976211	0.0151602	0.0646551	0.0873074	0.910202	-0.0940285	-0.258274	0.112298	0.965919	0.0744877
26.3379	27.273	26.9836	26.0137	27.5403	30.6972	27.6983	26.2767	27.9308	27.8185	27.8608	26.8059													23	23	6	65.2	65.2	16.1	37.512	0	323.31	13152000000	171	0.111467	0.940164	0.193144	0.310805	0.293188	0.710968	-0.437075	-0.745559	0.195048	0.822356	0.781824	0.530859	0.637907	0.956019	-0.630219
24.2998	25.5539	25.9404	24.7459	26.7383	28.9695	26.5912	25.9651	26.5833	25.3062	26.6684	24.6428													23	8	8	66.7	30.6	30.6	37.186	0	90.065	5466700000	72	0.534313	0.684315	-0.840742	-1.33182	0.853592	0.392677	-1.11517	-2.07729	0.121738	0.872604	0.438008	0.353975	0.129761	0.958387	-0.274433
31.0861	30.6198	30.3568	30.6614	30.1284	29.5732	30.5819	30.3872	30.5869	30.4454	30.4277	30.7568													13	13	13	58.7	58.7	58.7	24.205	0	313.41	39762000000	374	0.0676778	0.979873	0.0246461	0.196401	0.286488	0.715465	0.168884	0.756847	0.478386	0.711432	-0.397641	-1.23889	0.230053	0.956019	0.144238
30.2334	30.4303	29.8261	29.9121	29.5369	29.5877	29.7684	30.4122	29.8787	29.9174	30.6116	29.9593													12	12	12	80	80	80	14.839	0	57.843	25492000000	236	0.181274	0.905171	0.143041	0.476765	0.208064	0.784793	0.143557	0.538151	0.638726	0.658957	-0.340825	-1.47592	0.000584487	0.999146	0.00051562
30.9999	31.221	31.6047	31.8322	30.4931	31.2633	31.0053	31.2716	31.5014	30.5916	31.1371	31.5158													21	21	21	82.2	82.2	82.2	16.445	0	80.748	55124000000	431	0.222624	0.875042	-0.177937	-0.585021	0.023079	0.972425	0.0157566	0.0692532	0.0506646	0.947064	-0.0632013	-0.152789	0.233759	0.956019	0.193693
27.8916	28.7325	28.1174	27.9356	29.0995	28.3041	27.9665	28.1945	27.9158	27.916	27.8451	27.8726													22	22	19	77.6	77.6	67.8	29.174	0	149.22	9780400000	214	0.651901	0.643796	-0.147661	-1.67501	0.32134	0.683233	0.221591	0.834689	0.46239	0.711432	0.420837	1.18896	0.554326	0.956019	0.369252
30.382	30.221	30.5063	30.3773	30.2056	29.704	30.1586	30.4882	30.4333	30.4709	30.604	30.3241													10	10	10	43	43	43	16.273	0	110.81	28471000000	294	0.335408	0.788679	0.106319	0.817143	0.0247347	0.971825	0.00972112	0.0740955	0.483949	0.711432	-0.264396	-1.16846	0.346588	0.956019	-0.0965977
29.857	28.9418	30.1195	29.7541	28.2312	29.2112	29.1348	27.4129	27.9132	29.9344	28.8343	29.9321													7	7	7	49	49	49	15.807	0	28.154	15823000000	205	1.02268	0.443413	1.41332	2.2467	1.07838	0.295264	1.48581	2.38239	0.599875	0.658957	0.911867	1.34431	0.0485921	0.971594	0.0724932
32.3134	32.3989	32.4836	32.644	32.5415	32.1067	32.2487	33.43	32.8116	31.9135	32.4624	32.2733													19	19	19	63.8	63.8	63.8	17.718	0	210.47	120430000000	535	0.683999	0.61804	-0.6137	-1.62691	0.477729	0.57272	-0.431478	-1.25188	0.42954	0.718611	-0.399406	-1.05434	0.423979	0.956019	0.182222
26.4997	25.1341	23.0449	25.4795	24.1732	22.3876	27.4688	23.3614	23.0184	26.8379	23.2748	21.4984													3	3	3	33.9	33.9	33.9	6.6767	0	8.0781	2139600000	38	0.128863	0.927994	-0.74587	-0.351269	0.0541968	0.943857	0.276712	0.15836	0.129485	0.863987	-0.602776	-0.357231	0.209562	0.956019	1.02258
31.2704	30.6882	31.2883	31.0173	29.8052	30.6258	31.1559	31.0047	31.396	31.2617	30.9541	30.9336													11	11	11	62.9	62.9	62.9	17.222	0	105.62	46871000000	269	0.363707	0.766754	-0.135711	-0.871688	0.168011	0.814847	-0.103242	-0.453479	0.744892	0.621833	-0.702783	-1.87472	0.0488197	0.971594	0.0324694
31.3486	30.5176	31.1264	31.4212	30.101	30.5489	31.1829	30.2219	31.1195	31.4588	30.7078	31.1405													16	16	16	58.2	58.2	58.2	18.431	0	133.9	47699000000	380	0.273155	0.84433	0.260915	0.688399	0.145392	0.839892	0.156079	0.39267	0.10973	0.890144	-0.151112	-0.304345	0.115171	0.965811	-0.104836
27.463	29.7828	29.3242	28.7404	28.8913	29.3192	28.8467	30.2482	30.4553	26.7316	29.6287	29.0008													5	5	5	69.6	69.6	69.6	10.803	0	56.353	13826000000	130	0.589327	0.671948	-1.39638	-1.3762	0.489629	0.568516	-0.993423	-1.14078	0.652741	0.658957	-0.866429	-1.62207	0.13064	0.958387	0.40296
28.4885	29.2031	29.2956	29.0737	29.5435	28.5889	28.0613	30.6517	29.3883	27.8582	29.8715	28.8089													8	8	8	58.1	58.1	58.1	9.7251	0	85.125	14872000000	185	0.212296	0.888325	-0.520905	-0.549868	0.169512	0.81309	-0.371348	-0.469961	0.132407	0.861354	-0.298391	-0.374374	0.0807825	0.965919	0.149556
26.9936	28.9692	28.9187	28.837	27.0668	28.5089	29.5304	29.3643	29.6441	26.2438	28.5342	29.1141													5	5	5	54.6	54.6	54.6	13.281	0	144.63	10155000000	170	0.660871	0.639569	-1.54891	-1.76007	0.698809	0.469717	-1.21913	-1.86026	0.906099	0.558949	-1.3754	-2.50202	0.108608	0.965919	0.329789
31.4772	31.3712	31.3644	31.5227	31.5367	30.8706	31.9128	32.3578	32.4283	31.1545	31.9602	31.179													10	10	10	67.8	67.8	67.8	13.527	0	198.28	69174000000	413	1.13293	0.383309	-0.801741	-2.58717	1.51241	0.181348	-0.828688	-5.00906	1.50096	0.384608	-0.922955	-3.38561	0.0322018	0.982226	-0.026947
29.8119	30.4423	31.3442	30.4118	30.5274	30.7362	30.3581	31.0691	31.3807	29.4709	30.7076	30.9494													5	5	5	53.2	53.2	53.2	13.916	0	177.42	35833000000	229	0.427835	0.734688	-0.560025	-1.02037	0.300702	0.702351	-0.403185	-0.749635	0.470294	0.711432	-0.377542	-1.19049	0.0872486	0.965919	0.15684
31.5074	30.9633	30.8967	31.0632	30.5358	29.8284	29.7067	29.342	30.2774	31.1271	30.525	31.1192													22	22	22	51.9	51.9	51.9	29.995	0	323.31	50014000000	456	1.50675	0.272395	1.14838	3.4033	1.7165	0.14148	1.34711	4.03416	0.70084	0.628059	0.700441	1.55827	0.289072	0.956019	0.198727
23.1099	23.6389	21.5868	22.2186	23.8999	25.194	22.7432	24.3535	21.1482	23.9283	23.0561	20.5882													5	5	5	29.4	29.4	29.4	19.463	0	16.994	183930000	27	0.0568114	0.98099	-0.224103	-0.164473	0.00887236	0.98946	0.0302353	0.0272126	0.333332	0.754733	1.02255	0.808891	0.0751301	0.965919	0.254338
31.975	32.0944	31.9472	32.257	32.0221	30.6655	31.4658	32.324	31.8569	31.29	31.6675	32.2716													24	24	24	68.8	68.8	68.8	29.597	0	240.69	97586000000	556	0.135492	0.927994	-0.13921	-0.36782	0.173632	0.808564	0.123327	0.489151	0.153683	0.839753	-0.234023	-0.421996	0.340908	0.956019	0.262537
30.8877	29.5573	30.3417	30.214	29.2523	28.9234	30.3299	29.3326	30.0462	30.9683	29.5465	30.1948													12	12	12	51.9	51.9	51.9	17.695	0	87.22	28328000000	293	0.259908	0.846177	0.333646	0.658273	0.297533	0.706423	0.359308	0.737936	0.375139	0.738347	-0.439662	-0.901367	0.015072	0.991604	0.0256615
30.9651	29.9894	29.7857	30.319	29.7749	29.3265	30.4068	30.1666	30.2294	30.3197	30.2803	30.2958													17	17	17	45.8	45.8	45.8	28.68	0	172.49	31943000000	321	0.148712	0.926544	0.0309925	0.425595	0.0177409	0.980105	-0.0208441	-0.0561836	0.609125	0.658957	-0.460784	-1.5576	0.0458418	0.971594	-0.0518366
30.8154	31.7456	28.1947	29.6734	31.1304	32.038	30.9618	29.411	29.6042	31.2963	30.9342	29.6629													10	10	10	59.2	59.2	59.2	11.367	0	124.95	40738000000	294	0.387006	0.750384	0.638799	0.918808	0.0759499	0.919042	0.259536	0.221884	0.484761	0.711432	0.954927	1.13137	0.114177	0.965919	-0.379263
25.2023	26.9367	24.689	25.2277	26.9287	25.7743	26.3587	25.5039	25.4055	25.5572	25.3565	24.4777													11	11	11	44.9	44.9	44.9	24.423	0	48.307	1601700000	95	0.626305	0.66005	-0.625563	-1.39362	0.0668304	0.930044	-0.146687	-0.197064	0.137204	0.858047	0.220886	0.377148	0.241751	0.956019	0.478876
29.3121	29.6316	29.4898	29.5593	29.2346	29.1446	29.0525	29.0107	29.423	29.7156	29.8628	29.611													10	10	10	74.3	74.3	74.3	14.865	0	69.64	15906000000	215	1.52337	0.267635	0.567764	3.78482	0.89213	0.381286	0.315784	1.96924	0.343524	0.749297	0.150794	0.829756	0.987472	0.956019	-0.25198
28.5493	26.9488	27.7193	27.2706	27.1665	26.6738	28.367	27.9334	28.0698	28.0259	27.4006	27.467													8	8	8	54.5	54.5	54.5	17.04	0	66.147	6806300000	172	0.931426	0.483318	-0.492214	-2.0854	0.303479	0.701286	-0.384257	-0.80134	1.9545	0.185488	-1.0864	-4.84579	0.0730804	0.965919	0.107957
27.6713	27.9648	28.3208	28.4143	27.938	27.8756	27.627	26.9687	27.5062	28.339	27.5772	28.5201													5	5	5	35.3	35.3	35.3	15.423	0	19.461	6650900000	140	1.00039	0.448368	0.778157	2.20634	1.05063	0.303768	0.618334	2.23997	1.24491	0.487196	0.708634	2.68087	0.17353	0.956019	-0.159822
31.1728	30.6168	30.7348	30.8457	30.239	29.8918	31.3926	31.5642	31.5729	30.7192	30.9346	30.919				+			WT_MOCK						8	8	8	47.2	47.2	47.2	13.742	0	47.593	41851000000	157	2.65616	0.0490428	-0.65226	-7.18057	1.33517	0.224997	-0.668435	-3.7338	1.33769	0.471014	-1.18438	-4.1577	0.0288468	0.982666	-0.016175
30.1469	30.8665	30.5955	30.5742	30.1535	30.0757	29.166	23.3359	30.0318	29.5092	30.6764	30.6756													7	7	7	50.4	50.4	50.4	13.015	0	28.08	26105000000	92	0.499423	0.705297	2.77584	1.29818	0.543174	0.539858	3.02505	1.43162	0.494914	0.705339	2.75656	1.3075	0.213725	0.956019	0.249215
28.3661	29.5254	29.0795	28.6332	29.353	27.9508	27.9322	30.5815	29.3386	27.3206	28.814	28.9467													4	4	4	58	58	58	7.8409	0	150.91	11484000000	99	0.417998	0.737189	-0.923631	-0.997482	0.124583	0.860446	-0.293736	-0.351176	0.289279	0.776123	-0.638384	-0.737379	0.424032	0.956019	0.629895
20.9175	25.27	24.454	25.1307	26.1772	28.4123	25.1891	22.8489	26.1507	26.9937	25.6651	21.0442													13	7	7	39.7	18.5	18.5	37.377	0	238.04	3068500000	38	0.0259755	0.992869	-0.161946	-0.0789083	0.285492	0.715465	-1.18239	-0.713597	0.598961	0.658957	1.84382	1.33839	0.170856	0.956019	-1.02045
25.9999	26.879	26.7117	27.0284	29.1326	31.1237	28.3827	26.8513	28.0596	28.5894	27.9766	26.2839													14	13	4	45.6	45.6	16.5	37.331	0	323.31	16951000000	95	0.0611251	0.98099	-0.147898	-0.177722	0.999525	0.329542	-1.23429	-2.29263	0.417481	0.724723	1.33039	1.04682	0.598919	0.956019	-1.08639
28.7588	30.114	29.9798	29.87	29.3713	29.5214	28.7766	29.1394	29.1021	28.7853	30.0291	30.477													9	9	9	67	67	67	12.784	0	160.86	17834000000	327	0.567807	0.678491	0.757782	1.46011	0.538097	0.539858	0.611501	1.3704	1.40887	0.42906	0.581534	3.10374	0.077345	0.965919	-0.146281
30.7026	30.2699	30.8299	30.394	29.0485	29.8794	31.2344	30.676	30.4946	30.9646	31.0158	30.3875													10	10	10	56	56	56	14.463	0	47.066	33478000000	214	0.0136226	0.993537	-0.0123736	-0.0412133	0.288067	0.715464	-0.200876	-0.717889	0.990409	0.543858	-1.02771	-2.27991	0.288501	0.956019	-0.188502
30.9166	30.3641	30.2148	30.3316	29.4174	29.9061	29.1551	29.876	29.6159	30.4644	29.0634	30.5245													15	15	15	55.8	55.8	55.8	24.831	0	198.36	31266000000	336	0.355685	0.773503	0.468419	0.89772	1.46826	0.190336	0.949457	3.16523	0.421536	0.720929	0.336029	0.994472	0.366009	0.956019	0.481038
30.2542	29.4178	30.4615	30.1911	29.3477	29.4874	28.6438	29.6632	28.7454	30.0651	30.1366	30.2374													11	11	11	54.1	54.1	54.1	15.86	0	75.808	19683000000	170	1.15332	0.37406	1.12892	3.4417	1.0611	0.299849	1.02704	2.25815	0.716087	0.622106	0.65793	1.58088	0.107351	0.965919	-0.101882
31.4766	31.3573	31.3654	31.4539	31.081	30.8517	30.4136	30.6417	30.6134	31.1406	31.3451	31.4318					+		S10A_MOCK						12	12	12	51.1	51.1	51.1	20.252	0	126.01	54644000000	318	2.53205	0.0594645	0.749625	6.67622	2.75562	0.0451183	0.843541	10.3545	1.1776	0.487196	0.572624	3.02039	0.398738	0.956019	0.0939159
32.0963	31.0162	31.5468	31.3214	30.8988	30.1709	30.5183	30.6096	30.7251	31.7801	31.3158	31.5143													17	17	17	54.5	54.5	54.5	28.024	0	281.77	69658000000	291	1.97723	0.139137	0.919097	6.2436	1.0433	0.306674	0.935459	2.94654	0.187861	0.824303	0.179376	0.525625	0.0155237	0.991604	0.0163612
24.0696	27.1218	23.4463	24.6057	26.3625	28.1288	24.4608	24.944	29.1522	24.8161	24.5017	23.0905													13	13	13	71.5	71.5	71.5	18.012	0	178.8	1161900000	93	0.520444	0.689822	-2.0496	-1.29599	0.278615	0.720411	-1.30644	-0.697406	0.0334265	0.963299	0.179991	0.0997814	0.223861	0.956019	0.743167
30.3805	30.4544	30.5695	30.6407	30.429	29.736	28.7812	27.9394	28.4021	30.1539	30.4555	30.55													7	7	3	56.4	56.4	26.3	17.965	0	134.69	24146000000	290	2.25105	0.0896587	2.01221	7.42185	1.98641	0.101533	2.09389	8.39155	2.16374	0.140609	1.89432	5.17735	0.235722	0.956019	0.0816867
27.6845	27.1691	27.0024	27.5582	27.3788	26.3815	27.7844	27.1207	27.886	28.2003	27.3596	27.2827													11	11	9	38.5	38.5	35.1	33.665	0	115.89	5262700000	158	0.0149563	0.993537	0.0171744	0.0452649	0.419324	0.606235	-0.311686	-0.986952	0.476264	0.711432	-0.49083	-1.12149	0.380311	0.956019	-0.328861
20.793	23.9339	21.766	22.0555	21.8886	21.4882	23.2895	25.7233	25.0585	21.3874	22.6084	21.7705													7	7	7	9.1	9.1	9.1	104.55	0	9.7561	193770000	17	1.36076	0.287659	-2.76833	-3.4141	0.988399	0.336894	-2.52615	-2.14321	1.2866	0.482426	-2.87967	-3.86256	0.0831142	0.965919	0.242181
21.8925	23.5906	23.1536	23.0842	25.6497	28.4213	23.113	23.5974	24.9359	24.4302	24.8793	20.5516													14	13	13	15	14	14	111.02	0	92.989	2243100000	50	0.143956	0.927627	-0.595037	-0.402582	0.601809	0.503599	-1.00317	-1.34495	0.446425	0.713909	1.83628	1.12335	0.0959977	0.965919	-0.408137
22.2887	22.6423	21.2013	22.6427	24.348	27.051	22.2461	22.1465	20.8361	23.987	23.8248	21.363													13	5	5	40.1	18.4	18.4	40.361	0	153.56	919450000	17	0.57893	0.672853	1.31537	1.36611	NaN	NaN	0	NaN	0.860313	0.573369	2.93764	2.15774	0.436572	0.956019	-1.01417
26.3555	27.4401	25.7496	26.3924	27.4164	26.5767	27.0623	26.8182	26.21	26.1681	26.5035	26.3148													17	14	12	66.5	56.3	49.8	27.745	0	189.97	3214500000	120	0.550265	0.684288	-0.368059	-1.35633	0.11626	0.871617	-0.181798	-0.327193	0.085978	0.910202	0.0983105	0.24312	0.127921	0.958387	0.186261
26.3003	27.2101	27.7779	27.6269	27.1662	27.7036	25.4977	21.9404	23.1978	26.7889	27.163	27.5335													4	4	2	58.4	58.4	33.7	10.366	0	140.23	3559700000	118	1.16534	0.370569	3.61651	3.40076	1.22054	0.253111	3.55081	3.15097	1.22539	0.487196	3.95362	3.74777	0.0456744	0.971594	-0.0657024
21.6772	22.2645	24.159	21.1216	26.7494	28.4675	22.9934	22.0846	21.8041	20.427	22.6144	23.1878													5	5	5	48.5	48.5	48.5	7.3184	0	10.168	776200000	20	NaN	NaN	0	NaN	0.180703	0.801407	0.406208	0.489162	0.537546	0.687755	3.15213	1.40263	0.21502	0.956019	0.62382
27.9044	28.4568	28.5435	27.807	28.1822	27.9531	26.9196	28.661	28.1547	27.7989	28.2199	27.5979													7	7	7	65.1	65.1	65.1	9.1113	0	164.3	6247000000	125	0.0232056	0.992869	-0.0395075	-0.0720053	0.267588	0.728165	0.389852	0.70301	0.0423303	0.95365	0.06906	0.130655	0.722814	0.956019	0.429359
28.5743	28.6395	28.0056	28.6272	28.9062	28.0327	27.9722	29.0429	28.3347	27.2952	27.8488	28.0991													21	21	21	83.3	83.3	83.3	35.076	0	203.11	9125500000	238	0.810706	0.553868	-0.702243	-1.78222	0.0391315	0.957303	-0.0434736	-0.116446	0.0614437	0.932145	0.0721359	0.17748	0.984319	0.956019	0.65877
33.7294	35.2622	35.7675	34.7409	36.6484	38.0497	36.372	35.2289	36.7678	36.4314	36.451	34.7014													42	42	2	98.7	98.7	7.2	41.792	0	323.31	3144600000000	4226	0.129192	0.927994	-0.261683	-0.353098	0.705203	0.4676	-1.20323	-1.56869	0.118977	0.874334	0.356749	0.335256	0.485289	0.956019	-0.941549
31.2499	29.1045	29.5817	30.9544	29.0456	28.6802	31.1606	29.5431	30.2748	29.8963	29.6195	29.6883													20	20	14	71.9	71.9	64.5	35.924	0	323.31	36173000000	348	0.477907	0.708053	-0.591445	-1.24521	0.161795	0.821269	-0.34744	-0.433747	0.373067	0.739345	-0.766082	-0.905464	0.128133	0.958387	0.244005
28.0324	28.7646	28.8857	28.0496	28.3449	32.7841	30.6949	27.4802	29.9107	30.9593	28.3452	28.506													28	5	5	56.8	16.4	16.4	42.019	0	83.98	99532000000	319	0.0238524	0.992869	-0.0917797	-0.0714084	0.302021	0.701286	-0.801053	-0.798058	0.0694794	0.924846	0.364227	0.201065	0.304939	0.956019	-0.709273
29.5289	29.9575	29.6004	29.9368	30.3165	30.5845	29.7339	29.8772	30.145	29.4686	29.6088	29.5588													20	20	12	55.6	55.6	34	50.184	0	323.31	27716000000	340	1.11017	0.39271	-0.373343	-2.93348	0.550525	0.536606	-0.223112	-1.24549	0.712636	0.622106	0.360509	1.6151	0.424361	0.956019	0.150231
30.1174	30.4177	29.9615	30.281	30.5533	30.3367	29.7036	29.4241	29.629	30.0081	29.9043	29.8252													26	26	3	66.5	66.5	12.6	49.83	0	323.31	42681000000	693	1.41792	0.276239	0.326965	3.30468	1.53941	0.172753	0.580003	3.67546	2.61927	0.0812453	0.804751	6.83064	0.720063	0.956019	0.253038
21.9192	22.9058	22.8511	20.6468	22.2172	21.6093	22.7803	22.6383	23.3695	22.2433	22.7423	23.3898													5	5	5	16.1	16.1	16.1	45.219	0	14.021	151100000	14	0.124506	0.927994	-0.137543	-0.343583	0.395515	0.625331	-0.370682	-0.948926	NaN	NaN	0	NaN	0.193974	0.956019	-0.233139
30.7397	30.6939	27.6944	29.9303	30.8684	30.3378	30.8647	29.4768	29.7033	31.2179	30.1358	28.9778													6	6	6	25	25	25	15.388	0	16.721	28810000000	108	0.0415112	0.98099	0.0955607	0.123048	0.0968013	0.889646	-0.305618	-0.278991	0.28353	0.776821	0.36389	0.715607	0.120819	0.962425	-0.401179
23.5671	22.5405	24.0793	22.686	23.2691	22.8627	21.2743	22.1925	23.8926	22.367	22.4817	23.6099													5	5	5	6.2	6.2	6.2	97.667	0	10.769	161060000	13	0.154952	0.921426	0.366413	0.424353	0.440945	0.592949	0.942505	1.0584	0.226025	0.79765	0.486142	0.618345	0.405206	0.956019	0.576092
26.2399	25.2051	25.7139	26.365	25.0625	21.6053	25.3365	25.2145	24.3756	24.9352	21.1565	25.4301													21	21	21	19.6	19.6	19.6	128.64	0	36.248	477900000	65	0.308708	0.809255	-1.13495	-0.820643	0.810384	0.408825	0.744078	1.75155	0.15304	0.839884	-0.631261	-0.434777	0.527548	0.956019	1.87902
26.6952	27.0157	26.6351	26.9285	27.1584	27.3033	25.9744	26.119	26.3098	26.6453	26.0088	26.5384													25	25	25	26.2	26.2	26.2	112.42	0	102.81	2149700000	135	0.49646	0.70667	0.263048	1.19873	1.84156	0.121111	0.647601	4.23452	2.59493	0.0812453	0.995649	6.81645	0.733506	0.956019	0.384553
25.2493	24.7281	25.0799	25.163	24.5589	24.0728	22.3599	25.4793	25.0584	22.1718	25.1986	25.124													12	7	7	16.7	11.3	11.3	77.526	0	11.387	593640000	39	0.0324931	0.989399	-0.134429	-0.096305	0.268144	0.728165	0.719865	0.727728	0.100135	0.90168	0.299016	0.291201	0.316381	0.956019	0.854293
25.6704	25.3457	23.3738	19.1511	25.9617	25.3735	21.8517	22.2132	27.6745	26.1564	22.9057	23.6017													18	18	18	46.2	46.2	46.2	57.488	0	178.73	837350000	51	0.0486908	0.98099	0.308122	0.144857	0.157801	0.826725	0.883502	0.438326	0.0497138	0.947513	-0.417709	-0.145033	0.177635	0.956019	0.57538
27.8981	30.6195	28.716	27.7013	28.2385	30.9015	25.5375	27.4543	25.427	26.2957	26.7187	28.2376													94	94	94	25.1	25.1	25.1	469.08	0	323.31	6807800000	310	0.460868	0.716469	0.944379	1.06879	1.30211	0.233957	2.93825	2.82338	1.05963	0.543858	2.80746	2.36257	0.909904	0.956019	1.99387
27.7689	28.0893	27.6326	26.1005	24.9541	23.4321	21.8393	22.636	23.3688	25.5242	22.5599	27.1381													36	35	35	15.9	15.6	15.6	305.48	0	150.61	1013800000	106	0.69705	0.610024	2.45938	1.74238	2.38999	0.0617768	5.21556	11.2903	1.07632	0.542262	2.21419	2.48748	0.757215	0.956019	2.75618
27.2981	27.447	27.2641	28.2079	29.9986	26.3121	28.8729	27.9272	28.2293	27.5564	27.5546	27.7275													4	4	4	30	30	30	11.284	0	18.351	4565100000	105	0.940494	0.483318	-0.730275	-2.56488	1.19602	0.258337	-1.00672	-3.53872	0.0507527	0.947064	-0.170236	-0.154721	1.58115	0.956019	-0.276441
24.2013	24.5982	25.0478	21.7736	25.1626	24.1524	24.3885	25.2589	25.0697	23.4979	24.8386	24.9419													11	11	11	25.6	25.6	25.6	41.28	0	48.115	650730000	58	0.363679	0.766754	-0.479549	-0.896462	0.331534	0.672981	-0.289934	-0.805221	0.453737	0.711434	-1.20948	-1.16438	0.129645	0.958387	0.189616
23.8215	24.4025	24.0677	23.7367	23.8006	23.2025	21.2496	24.3882	24.285	23.0235	23.8214	24.2501													6	6	6	28.4	28.4	28.4	25.65	0	12.461	382140000	30	0.125888	0.927994	0.390706	0.358327	0.280181	0.720411	0.789594	0.756965	0.0873859	0.910202	0.272257	0.260099	0.405911	0.956019	0.398888
29.1353	28.5342	28.6818	28.9163	27.7709	27.6442	28.2557	27.4668	28.5811	29.0392	27.995	28.923													9	9	9	46.5	46.5	46.5	17.779	0	25.918	10174000000	174	0.517448	0.690487	0.551219	1.1789	0.782389	0.430055	0.682543	1.81028	0.0058069	0.991894	0.00927798	0.0177528	0.125114	0.958387	0.131325
29.4958	27.8539	28.4985	28.6932	28.2218	27.0444	27.8711	28.0114	28.4861	29.3979	28.6767	28.4682													7	7	2	34.9	34.9	9.4	12.441	0	34.964	8397700000	88	0.963084	0.465645	0.724735	2.14684	0.380004	0.636305	0.493193	0.962159	0.0892517	0.910202	-0.136408	-0.260106	0.153419	0.956019	-0.231541
26.4239	27.1192	26.4669	26.6984	27.1409	27.2814	26.1763	27.3383	26.5676	26.3414	27.2216	26.3339													6	6	6	49	49	49	12.259	0	189.09	2257100000	73	0.046848	0.98099	-0.0618019	-0.137055	0.019445	0.978427	-0.0241102	-0.0589775	0.362639	0.744002	0.346163	0.901718	0.0342203	0.979757	0.0376918
31.1616	29.7377	29.001	30.0945	29.0175	28.3451	31.5795	29.7057	30.0893	30.8735	29.4134	29.6726													11	11	11	40.8	40.8	40.8	23.466	0	116.13	29580000000	233	0.256632	0.846177	-0.471666	-0.648544	0.224719	0.771835	-0.491351	-0.57557	0.784543	0.604641	-1.30581	-1.70551	0.0082697	0.993688	-0.0196845
28.0016	27.6955	27.1881	27.6869	26.598	26.4321	27.8521	27.8815	27.9785	27.3192	27.1794	27.1853				+			WT_MOCK						10	9	9	42.1	42.1	42.1	19.329	0	35.953	4420600000	130	3.39333	0.0219086	-0.676104	-11.3607	0.437655	0.593242	-0.275628	-1.14709	0.902302	0.558949	-0.998397	-2.52515	0.637069	0.956019	0.400475
22.2279	23.714	24.5343	24.3288	22.6408	23.7216	24.47	22.6258	21.3113	24.808	23.3261	23.9542													4	4	4	25.5	25.5	25.5	17.17	0	37.298	364760000	32	0.499732	0.705297	1.22705	1.21278	0.236671	0.76181	0.689674	0.60608	0.287125	0.776123	0.76131	0.731576	0.263827	0.956019	-0.537374
27.7871	27.767	27.6412	27.624	27.7766	26.9371	27.5666	25.9822	26.1153	27.4403	27.933	27.4956													15	15	15	35.4	35.4	35.4	40.094	0	50.964	5586300000	157	0.792251	0.557361	1.06824	2.01255	0.838397	0.39713	1.17706	2.31046	0.664852	0.658563	0.891191	1.56538	0.24962	0.956019	0.108819
25.5309	26.0547	26.6432	26.016	26.0005	25.3892	25.8374	26.3725	26.5234	24.6797	26.434	26.3933													9	9	9	31.1	31.1	31.1	34.91	0	239.34	1962800000	81	0.250396	0.85021	-0.408784	-0.665288	0.163252	0.821269	-0.168184	-0.439334	0.686954	0.646205	-0.442544	-1.5098	0.131218	0.958387	0.2406
30.0026	31.0661	30.838	29.9138	30.121	29.7882	29.122	30.6558	29.9799	29.6299	29.1394	30.4143													73	73	73	51.9	51.9	51.9	191.61	0	323.31	13653000000	561	0.12037	0.935605	-0.191373	-0.330739	0.571746	0.5166	0.716313	1.30464	0.015119	0.986567	0.0217756	0.0479326	0.852881	0.956019	0.907686
33.462	32.3856	32.8021	33.5064	32.4575	31.7195	32.9787	33.0578	32.9934	32.5013	32.5735	32.4615				+			WT_MOCK						44	44	44	48.6	48.6	48.6	90.583	0	323.31	158600000000	1066	3.38845	0.0219086	-0.497861	-12.2091	0.139439	0.848256	-0.126746	-0.40326	0.320601	0.761859	-0.448818	-0.864785	0.446347	0.956019	0.371115
27.9047	29.839	29.9542	28.6218	30.3043	33.9736	29.9803	29.8096	30.5496	30.6693	30.3849	28.5844													156	156	142	65.6	65.6	61.3	274.61	0	323.31	47132000000	890	0.118212	0.937142	-0.233586	-0.338522	0.500474	0.560829	-0.880513	-1.25532	0.190803	0.824303	0.853422	0.534807	0.279275	0.956019	-0.646927
25.9384	26.0642	26.541	26.0055	26.3728	25.2798	25.8761	25.825	26.9101	24.8319	25.8443	26.2733													6	6	3	17.6	17.6	8.8	41.59	0	33.396	1846600000	62	0.424508	0.736916	-0.553905	-0.998785	0.018419	0.979657	-0.0225118	-0.0565206	0.265497	0.776821	-0.317682	-0.665201	0.463553	0.956019	0.531394
24.3024	25.1403	21.025	20.9382	26.3142	23.3807	25.3487	22.8691	26.1806	24.0344	25.7485	24.4956													7	7	7	36.6	36.6	36.6	33.488	0	159.79	584900000	41	0.0115601	0.993537	-0.0399946	-0.0357511	0.335779	0.672981	-1.31022	-0.817953	0.267787	0.776821	-1.25513	-0.68025	0.370343	0.956019	-1.27022
25.1061	24.5559	25.1255	24.4879	24.8727	24.3315	26.2769	25.6064	25.3531	25.434	22.0228	24.716													5	5	5	25.3	25.3	25.3	25.476	0	24.337	901550000	45	0.616998	0.66005	-1.68784	-1.57118	1.10237	0.289982	-0.816296	-2.45217	1.51817	0.377957	-1.18143	-3.70271	0.308923	0.956019	0.871539
26.6079	25.3454	21.4574	26.9319	26.1294	24.36	27.6617	22.8394	26.3004	30.179	22.4425	24.9408													11	11	11	72.6	72.6	72.6	15.164	0	77.669	3978400000	118	0.0313686	0.989399	0.253607	0.0941438	0.206808	0.785793	-1.13024	-0.535033	0.0425306	0.95365	0.206626	0.127229	0.190186	0.956019	-1.38385
25.8892	27.471	26.7742	26.0342	25.8383	22.8253	23.5792	22.9476	22.0295	22.7531	24.0128	25.0509													38	38	33	11.3	11.3	10.1	433.71	0	130.81	539680000	93	0.59167	0.671948	1.08683	1.35456	2.41404	0.0617768	3.85932	6.01345	0.751051	0.617812	2.04712	1.80873	1.49705	0.956019	2.7725
27.1301	26.4045	27.0285	26.0768	25.9137	23.9706	21.9422	24.3038	24.8271	25.5279	26.8348	27.2129													28	28	28	37.2	37.2	37.2	100.83	0	84.276	2187800000	119	1.18761	0.362431	2.83418	2.76853	1.20391	0.257069	3.16335	3.45384	0.652063	0.658957	1.62936	1.46021	0.221561	0.956019	0.329171
31.8948	30.5441	30.3101	31.2125	30.3292	29.5802	31.9316	30.7573	30.6501	31.0673	30.3695	30.4222													10	10	10	17.2	17.2	17.2	68.477	0	321.44	62473000000	331	0.435524	0.728085	-0.493324	-1.0546	0.110621	0.874393	-0.196707	-0.306307	0.517293	0.690572	-0.739043	-1.18185	0.204009	0.956019	0.296617
28.3935	27.3193	28.028	28.139	28.4504	27.041	29.326	28.6757	28.4331	29.7242	27.6793	28.7327													27	27	27	34.2	34.2	34.2	113.75	0	292.68	7671800000	409	0.0514192	0.98099	-0.0995344	-0.15365	1.01245	0.3234	-0.898006	-2.17492	0.821592	0.599224	-0.934797	-1.85565	0.498594	0.956019	-0.798472
31.3095	31.0379	31.3809	31.3429	30.6086	30.3528	30.268	29.7609	29.7164	31.0893	30.8586	31.2166													14	14	14	57.4	57.4	57.4	20.762	0	149.02	51051000000	379	2.0298	0.126952	1.1397	5.54373	2.22938	0.0805141	1.32764	6.46208	1.07927	0.542262	0.852963	2.46912	0.563991	0.956019	0.187937
31.8027	30.676	31.1316	30.8161	30.0902	29.5263	31.1634	29.1157	30.2908	31.7569	30.7752	31.4135													20	20	20	52.1	52.1	52.1	32.728	0	323.31	51483000000	422	0.721582	0.594352	1.12521	1.70668	0.641404	0.488938	1.01347	1.49586	0.0215321	0.978757	-0.0457624	-0.065288	0.0912752	0.965919	-0.111732
27.6664	28.4551	27.9572	27.4179	27.7215	28.2574	25.8449	26.5059	25.9332	26.8435	26.7784	28.0349													48	34	34	29.8	21.6	21.6	183.26	0	88.799	2425100000	149	1.03497	0.435506	1.12429	2.45494	2.45652	0.0587835	1.93156	6.23555	2.18375	0.138577	1.70427	5.30595	0.746968	0.956019	0.807275
26.6196	26.3878	26.2219	26.3829	26.9733	25.98	26.347	26.1043	25.8321	26.0619	26.6308	26.4055													16	16	16	50.3	50.3	50.3	34.061	0	149.86	2286900000	97	0.537861	0.684288	0.271589	1.22101	0.760618	0.440983	0.315339	1.67561	0.445137	0.714033	0.350978	1.08152	0.0756997	0.965919	0.0437508
28.9811	28.9	29.1106	28.8187	27.9975	27.9827	27.2732	27.8066	27.6254	27.9095	27.506	28.6978													42	42	37	29.1	29.1	26	175.49	0	243.53	4133200000	240	0.502043	0.7045	0.469334	1.22412	2.23799	0.0805141	1.42883	8.49633	0.955726	0.554325	0.697882	2.19779	0.970074	0.956019	0.959497
26.2064	27.1038	26.5467	26.4032	28.3585	28.7047	26.0575	27.5643	27.0935	26.8915	27.6357	26.5725													8	8	8	58.1	58.1	58.1	17.259	0	107.1	2923100000	68	0.0825083	0.967103	0.128122	0.234972	0.21083	0.783028	-0.286145	-0.554293	0.457127	0.711432	0.917	1.08721	0.431	0.956019	-0.414267
23.7965	24.3458	23.0553	23.96	25.1809	24.3497	23.5354	22.8076	21.849	23.0049	24.2947	22.1243													11	7	7	42.3	29.3	29.3	28.218	0	65.556	451490000	25	0.197062	0.894442	0.410686	0.515095	0.736446	0.447772	1.00191	1.62897	1.31593	0.473686	1.76624	2.91114	0.323666	0.956019	0.59122
25.0796	24.9946	25.2808	24.9917	24.8303	24.1073	22.4397	23.7145	23.6623	24.3361	24.9761	25.3147													8	8	8	25.1	25.1	25.1	48.948	0	69.496	844970000	39	1.39809	0.282471	1.60345	3.17039	1.37148	0.215224	1.84615	4.34322	1.21949	0.487196	1.37092	2.75616	0.30865	0.956019	0.242704
27.2961	26.6714	26.924	26.5009	26.491	26.9367	24.4932	23.472	24.8463	25.2383	26.7703	26.875													18	18	16	28.2	28.2	23.9	71.174	0	77.629	2844300000	98	1.37392	0.283179	2.02404	3.01858	1.9226	0.105281	2.69336	5.98216	1.71245	0.26498	2.3724	5.42291	0.476571	0.956019	0.669321
27.6832	28.7183	27.6727	27.9447	28.5205	29.2764	28.0332	28.2553	28.0298	27.9013	27.6327	27.4813													14	14	11	87.9	87.9	74.9	22.11	0	63.006	7859100000	176	1.30004	0.312718	-0.434329	-3.02234	0.0765936	0.918768	-0.0813529	-0.229333	0.464535	0.711432	0.47445	1.20797	0.375853	0.956019	0.352976
31.0587	30.6776	30.3879	30.6034	29.9647	29.5869	29.5764	28.9392	29.5047	30.8196	30.1842	30.8877													9	9	9	43.1	43.1	43.1	21.634	0	142.8	31251000000	301	1.88181	0.170848	1.29037	4.28284	2.08917	0.0896788	1.36796	4.88761	0.893574	0.558949	0.711555	1.98427	0.0932854	0.965919	0.077596
25.2328	26.7747	27.7108	26.2271	26.4686	26.5945	23.8761	24.2765	26.7579	24.2057	26.4336	27.2911													8	8	8	42.6	42.6	42.6	31.362	0	99.463	2650300000	76	0.320549	0.802316	1.00665	0.78182	0.618397	0.503512	1.60262	1.38745	0.609744	0.658957	1.4599	1.60832	0.194812	0.956019	0.595975
26.3074	26.3611	26.6759	26.7222	26.8872	25.5946	25.3627	26.319	26.0807	24.6343	27.0745	26.6427													20	20	20	40.2	40.2	40.2	66.022	0	271.09	2498500000	98	0.083342	0.966489	0.196368	0.243967	0.699166	0.469717	0.527339	1.70371	0.404025	0.733567	0.480541	0.965782	0.152291	0.956019	0.330971
27.7539	28.5304	28.9291	28.3517	29.176	33.0918	29.5799	28.654	29.6385	30.0865	29.0192	27.3917													86	86	85	55.2	55.2	54.7	195.46	0	323.31	24594000000	437	0.200528	0.894442	-0.458366	-0.541857	0.877054	0.385198	-0.88635	-1.88653	0.223202	0.799284	0.915668	0.611867	0.184152	0.956019	-0.427984
29.9688	31.7229	30.1713	30.2503	29.6231	28.824	30.1581	30.3968	30.097	29.5596	31.325	29.9454													1	1	1	0.4	0.4	0.4	253.92	0.0056953	1.7699	44026000000	75	0.0350363	0.987535	0.0593828	0.109242	0.264836	0.730663	0.403704	0.718928	0.598021	0.658957	-0.651493	-1.54104	0.168632	0.956019	0.344322
28.2514	26.9973	27.446	28.0541	26.9686	26.7188	28.2765	28.0719	27.9367	27.4003	26.9196	27.2236													13	13	10	32.5	32.5	28.2	48.227	0	66.04	6528100000	100	2.09291	0.114929	-0.913888	-5.324	0.548366	0.537337	-0.530133	-1.39532	0.773102	0.605529	-0.847861	-2.01106	0.38586	0.956019	0.383755
30.7787	30.1652	30.3296	30.7487	30.2954	28.5618	31.0452	30.9127	31.2055	30.1305	30.1248	30.285				+			WT_MOCK						16	16	15	52.8	52.8	50	27.744	0	188.58	39318000000	412	2.69335	0.0481914	-0.874324	-8.77894	1.24293	0.247615	-0.629972	-3.11944	0.666319	0.658563	-1.18582	-1.76531	0.504495	0.956019	0.244352
26.2951	25.8953	27.3487	26.923	27.074	24.7355	28.0135	27.0803	27.8675	27.2912	25.1755	27.4551													15	15	15	24.7	24.7	24.7	76.631	0	73.574	1877700000	124	0.520867	0.689822	-1.01316	-1.28372	0.98358	0.338254	-1.14074	-2.18772	0.710502	0.622954	-1.40963	-1.74185	0.0506755	0.971594	-0.127583
32.7591	33.4345	33.3551	33.0397	33.3126	31.5595	32.5626	33.2692	32.8306	32.5031	32.449	33.3314													68	68	68	59.4	59.4	59.4	140.96	0	323.31	134510000000	1716	0.130957	0.927994	-0.126272	-0.358667	0.425572	0.602764	0.295444	0.996791	0.154309	0.839658	-0.250195	-0.429695	0.512867	0.956019	0.421716
27.8275	28.1527	28.1863	28.4329	28.2845	26.9099	28.3446	28.9426	28.7051	26.4588	28.1314	27.8458													15	15	15	27.5	27.5	27.5	65.33	0	213.51	7198400000	184	0.860222	0.534105	-1.18545	-2.17499	1.2884	0.237884	-0.608579	-2.9242	0.618866	0.658957	-0.788349	-1.5306	0.419468	0.956019	0.576867
27.0892	26.3224	27.085	27.3722	27.1834	25.5821	28.3912	27.2072	27.5204	28.1597	25.5224	27.7372													12	12	12	15.3	15.3	15.3	99.986	0	64.148	3124300000	159	0.240821	0.864529	-0.566491	-0.635624	0.910789	0.373935	-0.874052	-2.003	0.647873	0.658957	-0.993702	-1.48477	0.125562	0.958387	-0.307561
24.9322	25.574	24.3748	25.118	25.5781	26.0429	25.3555	25.436	25.5978	25.4867	25.3339	25.1867													12	12	12	21.9	21.9	21.9	81.074	0	78.333	1345200000	85	0.492521	0.708053	-0.127356	-1.13561	0.54985	0.536606	-0.502788	-1.42151	0.148932	0.845474	0.116536	0.421686	0.405825	0.956019	-0.375432
26.5134	26.5043	27.0456	26.0012	26.4154	23.6243	22.0283	25.956	25.1992	23.7366	26.9506	26.7532													20	20	20	30	30	30	86.47	0	244.06	1992400000	102	0.372974	0.762771	1.41893	0.892248	0.710797	0.465194	2.29326	1.88541	0.252391	0.778738	0.952462	0.641629	0.309566	0.956019	0.874332
25.7285	25.9222	25.0376	25.8305	25.942	25.5243	25.8018	25.1201	24.2646	25.7328	25.7082	24.8086													7	7	7	17.2	17.2	17.2	47.655	0	39.472	1473500000	59	0.25885	0.846177	0.354376	0.657833	0.397279	0.624607	0.500613	0.963708	0.600932	0.658957	0.703448	1.52295	0.132565	0.958387	0.146237
26.6044	26.6834	26.8811	26.5437	26.4137	25.1312	26.1018	26.5826	26.5608	25.7634	26.5665	26.874													17	17	17	26.1	26.1	26.1	91.838	0	123.77	2782100000	111	0.0121063	0.993537	-0.0137583	-0.037561	0.745517	0.447309	0.307916	1.73906	0.310298	0.767788	-0.385539	-0.807874	0.360803	0.956019	0.321674
26.0648	27.523	27.4279	25.8809	26.3525	25.394	23.4413	25.5533	22.5016	25.1149	23.6984	27.5686													26	26	26	20.4	20.4	20.4	160.88	0	128.68	881720000	105	0.486717	0.708053	1.62858	1.12589	1.28203	0.23802	3.17317	3.11742	0.846396	0.583339	2.04377	2.16541	0.514207	0.956019	1.5446
21.7989	24.8774	23.844	23.9193	24.124	21.0384	23.2916	22.9622	22.9082	21.8479	23.8571	24.6414													13	13	13	22.8	22.8	22.8	89.034	0	97.844	334040000	35	0.165499	0.913045	0.394818	0.469772	0.1756	0.805959	0.452789	0.496244	0.00829283	0.989823	-0.0267563	-0.0266673	0.0156296	0.991604	0.0579707
26.6926	27.0498	27.1408	26.4933	25.839	26.9749	21.6444	22.3301	23.5194	25.5521	22.636	26.6186													36	36	36	17.5	17.5	17.5	238.87	0	84.519	959690000	104	0.78006	0.557813	2.4376	1.86038	1.95758	0.101991	4.46308	7.90566	2.18005	0.138577	3.93774	6.16212	0.638676	0.956019	2.02548
21.0696	22.8505	22.0249	22.34	22.2057	28.2314	23.3377	21.9205	22.7802	20.7362	22.0589	20.805													11	11	10	30.3	30.3	28.3	40.282	0	219.03	1744000000	25	1.16733	0.370569	-1.47945	-2.48406	0.453219	0.587135	-0.697779	-1.05838	0.290663	0.776123	1.57959	0.778554	NaN	NaN	0
24.9171	24.9551	25.1728	21.8062	24.7424	21.4976	24.5334	26.6907	26.0611	22.0375	24.9183	25.4892													8	8	8	23.4	23.4	23.4	44.141	0	24.727	754420000	46	0.554431	0.684288	-1.6134	-1.29538	0.439192	0.592949	-0.746723	-1.15692	1.11447	0.53308	-3.07967	-2.53194	0.298778	0.956019	0.866677
24.1497	25.0202	25.133	20.7179	22.9794	24.283	20.9532	22.5976	22.8368	24.8705	25.6993	25.125													8	8	8	18.1	18.1	18.1	53.126	0	27.291	658050000	30	1.65859	0.224666	3.10238	4.84162	1.54365	0.172753	2.63842	3.94612	0.163571	0.832313	0.530883	0.44315	0.509541	0.956019	-0.463963
21.6893	21.5607	22.485	22.2393	22.6952	22.5484	22.5482	21.9412	22.5126	21.7335	22.0977	22.5668													6	6	6	7.7	7.7	7.7	91.555	0	11.925	98975000	11	0.256214	0.846177	-0.201289	-0.646791	NaN	NaN	0	NaN	NaN	NaN	0	NaN	0.229418	0.956019	-0.221022
26.0579	25.7884	25.8388	24.3425	25.3375	21.6902	22.6362	22.5452	22.2348	22.6295	25.6907	25.1539					+		S10A_MOCK						9	9	9	19.4	19.4	19.4	58.848	0	30.72	1029400000	39	0.785807	0.557361	2.01928	2.12211	4.26181	0.0063276	3.42296	23.2843	0.456669	0.711432	1.31797	1.20334	0.560941	0.956019	1.40368
31.628	32.0786	32.0554	31.853	31.6983	30.5722	22.9761	23.4547	23.0394	31.3327	31.9102	32.4232				+	+	+	S10A_MOCK;S10D_MOCK;WT_MOCK						94	94	94	54.4	54.4	54.4	213.57	0	323.31	34177000000	906	3.71636	0.0175049	8.73197	25.0255	5.70494	0.00091237	8.76395	41.7873	3.08648	0.0495928	8.21779	19.0824	0.0302118	0.982666	0.0319722
29.4943	29.8224	30.0842	29.6229	29.9386	29.1176	29.1527	29.5142	30.2828	28.6655	29.5889	29.9096													20	20	20	62.6	62.6	62.6	43.062	0	323.31	24618000000	421	0.201734	0.894442	-0.261938	-0.523774	0.145749	0.839892	0.150415	0.401781	0.0769073	0.91812	-0.090215	-0.219971	0.405134	0.956019	0.412353
30.9593	30.6544	30.8531	30.96	30.251	29.8483	30.6714	30.7391	30.822	30.2158	30.7629	30.7782													31	31	27	37.1	37.1	34.3	95.337	0	323.31	49641000000	567	0.314921	0.802316	-0.158526	-0.834256	0.308722	0.694772	0.0781072	0.78568	0.453919	0.711434	-0.391087	-1.19287	0.473926	0.956019	0.236633
21.9732	22.0369	21.6756	22.8534	26.4635	30.4398	22.2717	23.4674	21.5565	21.6457	22.3495	22.8975													71	71	71	35.1	35.1	35.1	276.9	0	323.31	3062700000	128	0.0699173	0.979873	-0.134298	-0.202007	0.35811	0.654045	-0.536627	-0.944039	0.714716	0.622106	4.15371	1.83741	0.415251	0.956019	-0.40233
24.3399	23.9477	24.2101	22.9714	24.5918	21.0284	22.1289	23.0321	23.0057	23.035	24.3667	23.8933													8	7	7	23.7	21.2	21.2	39.503	0	11.239	287750000	23	0.977834	0.456526	1.04274	2.12859	1.56354	0.170231	1.4437	4.53409	0.0431484	0.95365	0.14165	0.13214	0.382576	0.956019	0.400961
23.3145	23.6109	23.4906	23.8622	24.3657	23.0889	23.5098	22.2528	22.889	22.7001	23.24	23.3286													6	6	6	18.9	18.9	18.9	35.816	0	13.275	189990000	21	0.186043	0.899803	0.205691	0.498513	0.614248	0.503572	0.588119	1.57699	0.789782	0.604641	0.888385	1.71114	0.742026	0.956019	0.382428
23.3474	23.3468	23.1863	21.184	24.8218	27.6165	23.6909	24.4375	22.7498	24.279	22.8657	22.0217													19	19	19	16.5	16.5	16.5	144.75	0	167.84	774240000	48	0.277604	0.841934	-0.570653	-0.696116	0.24662	0.750264	-0.332586	-0.67708	0.169742	0.832313	0.914674	0.47512	0.123385	0.959717	0.238067
29.9875	29.3311	29.8998	29.8321	29.029	28.886	30.8684	30.4679	30.3933	29.8009	29.2175	29.79													13	13	13	52.8	52.8	52.8	30.84	0	323.31	34361000000	295	1.74053	0.211087	-0.973679	-4.01243	1.46306	0.190336	-0.837014	-3.30637	1.54622	0.361183	-1.32744	-4.0308	0.18492	0.956019	0.136665
27.5425	27.8383	26.3145	27.5313	26.5457	26.2611	22.2422	21.4927	22.4224	26.6147	20.9425	26.2755					+	+	S10A_MOCK;S10D_MOCK						8	6	6	31	25.5	25.5	30.54	0	17.586	3670700000	41	0.526849	0.689822	2.55846	1.37645	2.78281	0.0451183	5.17934	9.47738	3.05567	0.0495928	4.72696	9.87501	0.541223	0.956019	2.62088
23.838	23.5413	24.4521	21.7999	21.8817	23.6021	22.9324	22.3887	21.8225	21.0292	24.3896	23.9789													8	8	8	9	9	9	100.89	0	53.913	373670000	28	0.253893	0.849032	0.751361	0.679471	1.67245	0.150113	1.5626	3.73962	0.0228919	0.976811	0.0466855	0.0697558	0.278074	0.956019	0.811237
28.294	28.1695	27.866	28.3402	28.0039	26.6733	28.3468	27.2265	28.1337	27.5063	27.9522	28.1979													14	13	13	57	53.8	53.8	25.542	0	111.34	6708100000	198	0.013804	0.993537	-0.0168749	-0.0423251	0.209546	0.784268	0.20747	0.566467	0.1369	0.858047	-0.229867	-0.374381	0.386911	0.956019	0.224345
25.6822	25.0863	25.3626	25.2066	23.4156	21.945	25.724	23.2257	26.1558	25.373	22.2329	25.2663													8	7	7	30.5	27.2	27.2	31.263	0	28.328	1113400000	43	0.209262	0.889322	-0.744412	-0.54095	0.127161	0.85969	0.341886	0.367867	0.503848	0.699805	-1.51275	-1.1523	0.395483	0.956019	1.0863
29.0745	28.6563	28.1896	29.2443	28.2781	27.1908	28.5086	28.4271	28.2141	28.5331	28.3371	27.8828													14	14	9	33.4	33.4	23.3	39.586	0	84.895	10750000000	159	0.237178	0.864529	-0.132303	-0.625071	0.371127	0.642028	0.256833	0.950471	0.0809399	0.915194	-0.145559	-0.24277	0.529432	0.956019	0.389135
26.6424	26.3073	26.5533	26.1832	25.0978	26.0226	24.6104	24.5307	24.7977	24.5966	26.3529	26.6869					+		S10A_MOCK						18	18	18	26.3	26.3	26.3	88.549	0	125.68	1818700000	125	0.70754	0.603513	1.2325	1.88708	3.74013	0.0120195	1.85473	14.5265	1.13545	0.514194	1.12157	3.22878	0.357488	0.956019	0.622231
29.0545	29.2423	28.9943	29.0715	28.7306	28.3095	28.4415	29.2841	28.8733	28.6511	28.9182	29.388													22	18	18	51.5	47.2	47.2	52.164	0	323.31	16720000000	307	0.135546	0.927994	0.119506	0.367818	0.349744	0.661482	0.230736	0.906838	0.189206	0.824303	-0.162443	-0.494937	0.176839	0.956019	0.11123
30.5755	30.236	30.4722	30.5809	29.59	29.382	29.3902	29.6273	29.4664	29.5426	30.1011	30.5638													40	26	24	48.1	29	27.5	70.782	0	323.31	35454000000	360	0.730907	0.587785	0.574561	1.89386	2.60477	0.0522305	0.93327	7.62602	0.358538	0.744002	0.35633	0.946628	0.45641	0.956019	0.358709
26.0652	26.157	26.1285	26.1751	26.3973	25.81	25.7998	25.8894	25.6061	26.1552	26.3889	26.1166													8	8	8	27.4	27.4	27.4	36.501	0	74.835	1803800000	69	1.72453	0.211087	0.455109	3.81576	1.38329	0.212606	0.351772	4.00208	0.805744	0.604641	0.362373	1.902	0.456972	0.956019	-0.103337
25.9792	25.3292	25.6606	26.0649	25.9658	23.4393	25.5921	25.1859	25.385	25.5799	25.2296	25.4231													16	16	16	18.2	18.2	18.2	100.23	0	41.794	726060000	53	0.0513671	0.98099	0.0231845	0.149621	0.518212	0.549385	0.268636	1.21396	0.0893345	0.910202	-0.231011	-0.266413	0.479724	0.956019	0.245452
32.7408	32.562	32.7417	32.9398	32.998	31.1589	24.6486	22.807	23.9648	32.3684	32.7898	32.4617						+	S10D_MOCK						24	24	24	77.5	77.5	77.5	47.687	0	323.31	157900000000	829	2.60393	0.052737	8.73317	15.8084	2.47871	0.0585912	8.87467	16.4114	3.31693	0.0413302	8.55874	10.5905	0.404902	0.956019	0.141501
26.1192	26.1377	26.1701	25.8031	25.974	25.7243	25.5506	27.0711	26.521	25.4792	25.92	26.2307													8	6	6	28.4	24.8	24.8	32.688	0	57.914	2049800000	90	0.413969	0.739402	-0.504252	-1.01854	0.190299	0.797902	-0.238593	-0.536479	0.464668	0.711432	-0.547108	-1.2143	0.459515	0.956019	0.265659
25.275	23.4197	24.1013	22.9101	23.0499	23.3815	21.9268	24.4077	22.0204	20.7766	22.8545	23.7699													9	9	9	21.3	21.3	21.3	43.664	0	19.215	471130000	34	0.0945086	0.952979	-0.317963	-0.26467	0.669431	0.478503	1.48039	1.51676	0.138824	0.856487	0.328872	0.399228	0.762146	0.956019	1.79835
26.8392	27.4601	27.5095	26.9839	27.85	26.1141	26.1358	27.6567	26.7846	26.1312	27.8968	27.3816													11	11	11	26.9	26.9	26.9	55.827	0	38.896	4166200000	64	0.150831	0.926544	0.277536	0.405279	0.331764	0.672981	0.410598	0.836961	0.064411	0.929116	0.123635	0.185284	0.080238	0.965919	0.133062
26.6862	26.7693	26.6964	26.6534	26.3694	26.0544	21.381	23.3626	21.4058	25.5736	27.0383	27.3569													29	29	29	37.8	37.8	37.8	88.929	0	283.73	2469500000	97	2.20187	0.093824	4.60649	5.38266	1.71946	0.14148	4.6675	7.10476	1.76445	0.250243	4.30924	6.34792	0.0354006	0.979757	0.0610097
24.3554	21.1348	23.5583	24.9133	24.8234	21.2691	22.3981	23.7288	22.1938	20.6865	22.6982	20.1049													5	5	5	13.8	13.8	13.8	46.75	0	12.359	292450000	15	NaN	NaN	0	NaN	0.0771693	0.918768	0.242625	0.224362	0.263649	0.776821	0.895044	0.692261	0.668732	0.956019	1.85298
28.6447	29.8778	30.3424	29.2036	30.4231	34.373	30.7494	29.6899	30.6298	31.0994	30.0898	29.047													180	180	180	68.7	68.7	68.7	284.54	0	323.31	59114000000	980	0.14909	0.926544	-0.277625	-0.407884	0.519539	0.549385	-0.734701	-1.20976	0.223245	0.799284	0.976906	0.612216	0.229259	0.956019	-0.457076
23.5884	23.3864	24.134	21.3216	21.61	22.2026	22.1665	22.07	23.5932	20.5194	23.4559	23.7534													7	7	7	10	10	10	83.654	0	15.277	198880000	21	0.00946244	0.993537	-0.0336558	-0.0294335	0.843652	0.396686	1.09304	2.02155	NaN	NaN	0	NaN	0.409571	0.956019	1.1267
26.4954	23.9014	22.6234	24.8321	22.588	21.9533	26.5054	23.8548	23.3063	29.6727	22.0316	22.0785													27	27	27	42.7	42.7	42.7	82.86	0	272.3	2083100000	71	0.00450899	0.995133	0.038763	0.014227	0.0489387	0.945565	-0.215404	-0.142871	0.469009	0.711432	-1.43103	-1.08544	0.0299211	0.982666	-0.254167
24.5173	25.5395	24.6505	21.3078	24.7825	25.1216	24.2092	23.1837	24.7272	23.8052	23.8751	24.4357													9	9	9	21.3	21.3	21.3	48.991	0	25.837	806840000	54	0.000869112	0.999098	-0.0013574	-0.00273957	0.691947	0.473159	0.86238	1.55232	0.0791709	0.916942	-0.302731	-0.232806	1.01229	0.956019	0.863737
22.6831	22.3641	21.4689	21.9759	22.9132	22.7772	24.441	23.2164	24.0049	24.3063	21.7359	25.3817													8	8	8	22.6	22.6	22.6	52.562	0	22.675	232790000	34	0.0224112	0.992869	-0.079483	-0.069761	1.54846	0.172753	-1.71541	-3.36111	1.32614	0.473686	-1.332	-2.87984	0.574818	0.956019	-1.63593
24.6891	25.2422	24.9129	24.6043	25.4907	24.1792	23.0188	23.2245	24.3318	22.0364	25.3555	25.2721													8	8	8	31.4	31.4	31.4	32.789	0	40.997	689690000	41	0.222305	0.875042	0.696267	0.59698	1.23636	0.249658	1.42299	3.24713	1.02989	0.543858	1.233	2.19519	0.239805	0.956019	0.726724
25.7211	25.5605	25.7528	26.275	25.1492	24.4026	25.5167	26.3127	25.9116	25.4307	25.3685	25.1917													16	16	16	41	41	41	49.601	0	56.059	1393400000	87	0.935913	0.483318	-0.58337	-2.42395	0.381966	0.636116	-0.235476	-0.992052	0.434996	0.718611	-0.638027	-1.08008	1.66983	0.956019	0.347894
23.4151	25.0942	25.8401	21.4165	23.1621	25.1276	24.6164	22.038	25.7974	23.2744	23.3583	25.5756													4	4	4	32.6	32.6	32.6	18.648	0	117.81	859570000	31	0.0199905	0.993537	-0.081199	-0.0605261	0.179696	0.801532	0.632479	0.478618	0.232807	0.79235	-0.91522	-0.593116	0.275366	0.956019	0.713678
30.6925	29.2031	30.0427	30.4834	29.2578	29.4983	30.3075	29.6916	30.4862	30.1382	29.5295	29.9361													18	18	17	42.3	42.3	40	38.434	0	241.75	35310000000	317	0.412268	0.740702	-0.293811	-0.979543	0.133428	0.852531	-0.182302	-0.369235	0.384573	0.738063	-0.415236	-0.932017	0.081795	0.965919	0.111509
24.1189	27.5275	26.2475	25.6799	28.6057	30.9249	26.4864	24.8074	26.6436	28.3851	27.1697	25.5849													38	38	38	50.2	50.2	50.2	122.29	0	323.31	8160100000	198	0.453693	0.718862	1.06744	1.0661	0.0040484	0.996106	-0.0144882	-0.0125465	0.607575	0.658957	2.42435	1.48982	0.348481	0.956019	-1.08193
24.141	23.9842	24.1772	21.6789	24.4315	24.2871	21.5924	24.3325	22.9761	20.1883	24.3364	23.95													11	11	11	16	16	16	83.629	0	19.821	353990000	31	0.0306193	0.989491	-0.142082	-0.0921736	0.540835	0.539858	1.13381	1.42934	0.156234	0.838858	0.498865	0.417792	0.359873	0.956019	1.2759
29.6625	29.882	29.6262	29.8392	29.9739	28.4938	22.4717	22.5386	23.4564	28.8884	30.2491	29.1623				+	+	+	S10A_MOCK;S10D_MOCK;WT_MOCK						29	29	29	51.8	51.8	51.8	69.666	0	323.31	20095000000	362	3.47967	0.0219086	6.61101	12.6399	2.90702	0.0372504	6.90133	21.0696	3.19283	0.0445076	6.61339	11.6151	0.252429	0.956019	0.290319
26.4631	25.3731	25.1679	24.951	23.4309	23.4348	22.3917	22.7007	22.9388	25.3983	22.864	26.1384													25	15	15	32.5	19.6	19.6	107.47	0	43.261	377430000	39	0.789076	0.557361	2.12316	2.11477	2.01837	0.0980374	2.99094	6.92313	0.921793	0.558949	1.26184	2.3796	0.315216	0.956019	0.867778
28.9273	29.4255	28.7432	29.327	28.655	27.7603	27.6653	28.3194	27.4153	28.9006	28.6474	29.2125													58	58	58	38.1	38.1	38.1	166.57	0	170.64	5670800000	323	1.48632	0.275196	1.12019	3.55387	1.60702	0.165307	1.23198	3.64595	0.640709	0.658957	0.780735	1.47924	0.160078	0.956019	0.111792
25.4931	26.3727	26.1676	25.3676	25.4926	24.3862	25.2971	24.74	25.4651	25.232	20.9575	26.5572													10	10	10	14.1	14.1	14.1	114.53	0	68.331	554700000	54	0.192298	0.89694	-0.918506	-0.539108	1.13815	0.275806	0.843703	2.44978	0.0714858	0.924381	-0.0852763	-0.206585	0.390649	0.956019	1.76221
21.9987	27.4214	21.8586	21.8505	23.2239	27.7302	23.59	24.0292	23.1222	21.4318	21.7247	21.144													40	40	40	8.8	8.8	8.8	532.4	0	76.749	660820000	55	NaN	NaN	0	NaN	0.0308692	0.964764	0.179118	0.096821	0.132451	0.861354	0.687755	0.383145	0.479428	0.956019	2.32607
27.8733	28.3307	29.4482	28.8614	29.543	32.7934	30.4419	26.9611	30.0449	30.1671	29.8295	27.937													38	38	38	60.5	60.5	60.5	61.585	0	323.31	48526000000	434	0.0419043	0.98099	0.161853	0.124436	0.184113	0.800768	-0.598626	-0.500772	0.311388	0.767197	1.24996	0.763267	0.375098	0.956019	-0.760479
23.2138	23.3366	21.0272	22.6392	24.7514	29.1632	22.9674	24.1008	25.2921	22.3394	24.6154	21.1266													26	26	26	63.8	63.8	63.8	47.064	0	169.52	3432100000	64	0.497911	0.706031	-1.42631	-1.16607	0.722916	0.457814	-1.59425	-1.58383	0.258916	0.776821	1.39784	0.686649	0.0449903	0.971594	-0.167941
28.013	27.8608	27.9642	27.8262	28.004	26.4616	21.4827	21.8091	22.1453	27.1887	26.9392	28.1249				+	+		S10A_MOCK;WT_MOCK						15	15	15	45.4	45.4	45.4	36.876	0	323.31	5282600000	153	3.10786	0.0312586	5.60526	13.7224	3.2522	0.0202218	6.13364	31.2203	2.4983	0.0879024	5.61826	10.7341	0.552965	0.956019	0.528376
30.2726	29.6392	30.2326	30.3128	29.666	28.5705	29.3185	30.2179	29.653	29.9505	29.9361	30.0639													20	20	20	25.1	25.1	25.1	78.365	0	235.74	25135000000	309	0.360216	0.770288	0.253688	0.955308	0.402216	0.62082	0.318336	0.956209	0.13426	0.861354	-0.213356	-0.372862	0.105568	0.965919	0.0646483
27.573	27.8043	27.9625	27.2992	27.6439	26.8675	27.2787	28.0852	27.5909	26.768	27.8952	27.4585													12	12	12	28.7	28.7	28.7	59.379	0	156.89	4580300000	155	0.273468	0.84433	-0.27773	-0.688347	0.182035	0.801407	0.128284	0.492248	0.51474	0.690572	-0.381418	-1.17391	0.465275	0.956019	0.406015
22.9588	23.8341	27.352	22.0532	26.4194	31.3516	24.874	23.6373	25.3104	26.6109	25.1588	21.8709													86	86	70	34.5	34.5	29.7	308.06	0	323.31	6177400000	172	0.0129197	0.993537	-0.0603282	-0.0405173	0.024311	0.971825	0.107764	0.0752031	0.270976	0.776821	2.00084	0.732312	0.0291117	0.982666	0.168092
29.2003	29.5519	29.6388	29.5952	29.634	27.3396	23.3221	22.9236	22.7107	29.2942	29.1137	29.7391				+	+		S10A_MOCK;WT_MOCK						23	23	23	28.3	28.3	28.3	107.41	0	323.31	8944400000	227	4.79792	0.00725393	6.39687	24.7779	4.77535	0.00517212	6.47821	28.9483	1.89689	0.204235	5.8708	7.53344	0.129476	0.958387	0.0813427
23.9303	24.5293	21.0754	21.4799	22.9594	24.2312	21.0674	22.6681	22.0761	22.5311	22.3076	22.986													8	8	8	4.8	4.8	4.8	220.43	0	19.624	122010000	13	NaN	NaN	0	NaN	0.430732	0.598764	1.24115	1.06671	NaN	NaN	0	NaN	0.188148	0.956019	0.570112
20.5172	24.665	24.3514	21.4472	24.3842	24.459	22.5944	23.9765	23.3814	22.4564	21.3353	21.797													12	12	12	7.5	7.5	7.5	226.66	0	22.546	131620000	23	NaN	NaN	0	NaN	0.0324437	0.96343	-0.139606	-0.100277	0.0345218	0.963299	0.112673	0.105359	0.366736	0.956019	1.31497
26.8231	25.6463	25.7242	26.2224	23.3314	24.5473	25.1301	24.0777	22.7458	24.9121	25.122	26.2297													16	16	16	24.7	24.7	24.7	84.427	0	209.37	1557900000	68	0.785247	0.557361	1.43676	1.7918	1.12678	0.278648	2.08003	2.64103	0.262133	0.776821	0.715894	0.659524	0.503699	0.956019	0.64327
26.4835	27.0994	27.7409	25.8829	25.2977	25.6141	22.6601	24.6802	21.7122	25.4976	22.2138	27.5951													34	34	34	20.4	20.4	20.4	208.7	0	102.46	903750000	117	0.486893	0.708053	2.08465	1.16202	1.53838	0.172753	4.0904	4.31694	1.02991	0.543858	2.58074	2.89507	0.484303	0.956019	2.00575
24.6495	24.4408	24.9508	24.5219	24.7913	23.9553	22.5151	24.3402	24.3324	21.653	25.0484	24.7615													11	11	11	16.4	16.4	16.4	87.133	0	28.264	505490000	47	0.0242372	0.992869	0.0917327	0.073671	0.59431	0.506292	0.951132	1.52214	0.423851	0.718611	0.693603	1.05867	0.289935	0.956019	0.859399
25.8252	25.6554	25.4148	25.6655	24.5373	25.1003	24.5663	24.0174	23.3016	25.1694	25.6562	25.049													10	10	10	17.2	17.2	17.2	70.702	0	27.414	1336500000	51	1.31246	0.309965	1.32974	3.23924	1.46025	0.190336	1.67003	4.3374	1.0883	0.537261	1.13928	2.32481	0.678421	0.956019	0.340291
24.9795	23.9055	24.2591	24.5999	24.3082	24.1093	23.4024	23.3278	22.1859	24.7207	23.9043	24.9444													9	9	9	11.6	11.6	11.6	95.448	0	15.844	216890000	36	1.40307	0.282471	1.55105	3.07234	1.28541	0.237884	1.40933	2.79196	1.22016	0.487196	1.36709	3.26555	0.115191	0.965811	-0.141727
24.2184	25.596	21.6173	22.693	23.6729	25.5406	22.3486	22.9495	21.8581	22.4738	24.8489	21.2717													14	14	14	20.3	20.3	20.3	97.169	0	81.489	624000000	40	0.155495	0.921426	0.479358	0.436837	0.46068	0.581324	1.42514	1.1793	0.721631	0.622106	1.58339	1.77338	0.236759	0.956019	0.945779
24.8406	25.6952	25.0836	22.701	24.4808	25.1938	21.8278	24.693	23.9951	22.5758	26.1475	24.21													26	26	26	12.4	12.4	12.4	238.26	0	59.174	350770000	56	0.234761	0.864529	0.805772	0.59897	0.744634	0.447309	1.70117	1.89169	0.210907	0.812604	0.619898	0.545044	0.318807	0.956019	0.895397
21.1177	23.9076	23.3317	23.3118	22.2588	23.3596	22.7534	21.8287	22.7578	22.3929	23.3044	23.8288													7	7	7	5.4	5.4	5.4	164.98	0	8.303	44163000	13	0.619141	0.66005	0.728724	1.39868	0.132436	0.853413	0.338999	0.374677	NaN	NaN	0	NaN	0.149124	0.956019	-0.389725
25.2394	25.0794	25.4394	25.5753	25.2926	24.3345	23.6471	24.3946	23.0999	24.9704	25.6561	24.9852													17	17	17	18.3	18.3	18.3	109.93	0	31.65	594840000	55	1.43208	0.275196	1.49006	3.40115	1.33644	0.224997	1.53887	3.95173	1.19856	0.487196	1.35359	2.54999	0.0665821	0.971142	0.0488116
25.4252	25.715	25.8801	25.3515	26.1117	24.9367	22.3691	23.3285	24.7225	24.716	25.5356	26.074													9	9	9	39.5	39.5	39.5	31.821	0	77.756	1202400000	64	1.08189	0.40781	1.96845	2.49453	1.10038	0.290161	2.20005	3.16079	1.08996	0.537261	1.99325	2.6057	0.204154	0.956019	0.231601
25.0274	25.5989	24.7673	24.9886	25.6547	25.3009	25.3749	25.9853	25.3461	24.5483	25.6435	24.8573													24	23	23	29.6	28.6	28.6	109.43	0	102.02	1036800000	91	0.622633	0.66005	-0.552362	-1.42754	0.60609	0.503572	-0.437546	-1.35828	0.375261	0.738347	-0.254019	-0.895489	0.100483	0.965919	0.114816
24.4584	24.8597	24.4999	24.385	22.6692	25.0949	23.3108	24.2893	24.4804	22.8151	24.6161	24.4583													13	13	13	21.6	21.6	21.6	68.047	0	20.603	639370000	38	0.0311662	0.989399	-0.0636463	-0.0935595	0.608362	0.503572	0.579199	1.50833	0.00914398	0.989823	0.022878	0.0283845	0.419342	0.956019	0.642845
24.7249	24.7302	25.1294	23.9813	22.308	21.7553	21.941	23.442	23.6528	22.9972	25.7103	25.4939													6	6	6	14.8	14.8	14.8	41.193	0	13.83	578600000	24	0.740098	0.583582	1.72187	1.68176	1.16901	0.261569	1.84955	3.33064	0.142077	0.853444	-0.330411	-0.384554	0.0469694	0.971594	0.127685
21.3193	22.2393	21.9134	23.4622	22.8941	28.1381	22.36	23.1554	22.0975	22.7577	22.5674	22.6582													26	26	26	17.3	17.3	17.3	186.49	0	113.6	611710000	38	0.132525	0.927994	0.123475	0.382585	0.785339	0.42835	-0.713629	-1.71235	0.522721	0.690557	2.29387	1.35603	1.07426	0.956019	-0.837104
26.7549	28.3611	27.0988	28.7161	28.2978	31.3845	27.7958	28.0645	28.1937	27.9809	27.7443	25.357													166	166	164	40	40	39.7	531.78	0	323.31	8479500000	368	0.445593	0.720821	-0.990629	-1.17076	0.474376	0.574608	-0.613066	-1.22094	0.565459	0.673423	1.44813	1.48701	0.14182	0.958387	0.377563
31.241	31.1658	31.29	30.9828	30.3971	29.5737	22.3182	22.934	22.0874	30.6498	30.3536	30.9197				+	+	+	S10A_MOCK;S10D_MOCK;WT_MOCK						75	75	75	40.1	40.1	40.1	228.53	0	323.31	18834000000	582	4.39853	0.00727808	8.19447	27.2302	3.17621	0.0226891	8.7857	34.4219	3.5758	0.0413302	7.87131	16.3818	1.20409	0.956019	0.591232
29.1192	28.7228	28.2849	29.1189	29.0434	28.8801	29.5772	29.8992	28.6285	29.2491	28.9433	29.4185													26	25	24	47.1	45.4	43.9	54.231	0	323.31	20204000000	416	0.144533	0.927627	-0.164664	-0.405622	0.637928	0.490192	-0.659338	-1.46154	0.344684	0.749297	-0.354196	-0.913234	0.775509	0.956019	-0.494674
23.4464	23.5729	23.3038	23.1617	22.4052	21.7956	23.6279	22.7701	22.9374	20.6516	23.6208	23.7848													7	7	7	8.3	8.3	8.3	102.45	0	14.312	192540000	22	0.142404	0.927994	-0.426065	-0.405221	0.473251	0.575033	0.329263	1.20262	0.605759	0.658957	-0.657631	-1.38631	0.271045	0.956019	0.755328
24.5689	24.809	24.0478	24.6061	25.0835	21.8999	22.3915	22.3183	22.2027	24.0261	25.0449	21.8515													8	8	8	8.6	8.6	8.6	115.42	0	16.472	342290000	30	0.535448	0.684288	1.33665	1.41689	2.1147	0.086216	2.17102	9.38618	0.591459	0.658957	1.55897	1.57034	0.326485	0.956019	0.834368
26.8991	27.3419	27.4637	26.9772	28.0258	27.3753	27.2597	27.7809	27.5813	26.5351	27.5867	27.3482													11	11	7	41.6	41.6	28.4	37.497	0	191.44	4300600000	122	0.444573	0.720924	-0.383984	-1.08874	0.595485	0.506292	-0.305783	-1.33481	0.0822612	0.914651	-0.081267	-0.238145	0.0745045	0.965919	0.0782013
26.2595	26.5556	26.5433	25.6969	26.9658	26.0921	25.8352	26.2637	26.7214	25.6798	27.0818	26.7479													11	7	6	45.8	32.9	29	38.58	0	90.735	2377100000	72	0.173224	0.906692	0.22974	0.464851	0.2471	0.750264	0.179356	0.655675	0.0158201	0.986567	-0.0218328	-0.048104	0.037517	0.97804	-0.0503832
23.7247	25.0404	20.999	23.2974	23.7839	28.8052	22.8683	22.7728	22.9641	23.264	24.6537	22.5302													7	7	7	66.1	66.1	66.1	12.473	0	129.78	952430000	35	0.368531	0.766754	0.614253	0.982613	0.109919	0.87474	0.386323	0.324268	0.520138	0.690572	2.42711	1.378	0.0575041	0.971594	-0.227929
21.9262	22.0864	23.0362	24.0101	22.0732	28.9487	22.6596	23.5898	22.9631	22.0795	21.9198	21.6359													10	10	10	59.3	59.3	59.3	13.133	0	40.915	1062700000	31	1.49494	0.272395	-1.19245	-3.93497	0.741034	0.447309	-0.721212	-1.6332	0.352855	0.745008	1.93987	0.93935	0.513703	0.956019	0.471233
26.5666	27.648	27.36	26.856	26.8796	26.5011	26.1349	27.6734	27.346	25.954	27.277	27.1237													30	30	30	27.9	27.9	27.9	135.58	0	153.16	2806900000	197	0.159233	0.918934	-0.26652	-0.424868	0.0867256	0.904008	0.140108	0.246331	0.232909	0.79235	-0.305855	-0.632354	0.312523	0.956019	0.406628
28.1898	28.304	28.3328	27.6964	27.3317	25.6329	25.7278	25.1313	24.8559	27.8734	28.4492	28.7049				+			WT_MOCK						26	26	16	32.7	32.7	19.2	102.64	0	166.88	2641700000	134	3.01739	0.0312586	3.10423	8.72188	2.22623	0.0805141	3.03722	11.6369	0.969105	0.554325	1.6487	2.40357	0.0903026	0.965919	-0.0670096
23.8832	22.3913	20.636	24.4924	23.7852	20.5779	23.2932	25.1104	24.673	20.9853	23.9455	22.6994													4	4	4	13.9	13.9	13.9	44.385	0	31.941	258780000	18	0.791389	0.557361	-1.81546	-1.7835	0.828075	0.399961	-2.05534	-1.89168	0.430915	0.718611	-1.40705	-1.06349	0.0656906	0.971142	-0.239878
21.8799	25.0017	24.5127	24.2409	24.9769	23.7547	24.7525	26.3318	26.0411	22.1135	24.7192	24.5564													11	11	9	18.6	18.6	15.2	86.16	0	42.67	619500000	40	0.85898	0.534105	-1.91208	-1.96615	0.749516	0.447309	-1.91038	-1.76212	1.05142	0.543858	-1.38428	-2.30157	0.000429185	0.999146	0.00169373
21.7354	24.42	24.2453	22.2573	21.1682	21.6973	23.9984	25.6219	24.8108	21.9854	24.5884	24.241													6	4	4	10	6.6	6.6	86.478	0	16.051	394000000	24	0.544636	0.684288	-1.2055	-1.28113	0.578238	0.516306	-1.34351	-1.36292	2.10665	0.146738	-3.10278	-5.49768	0.0393697	0.975898	-0.138009
26.523	27.3411	27.5251	25.4325	26.2428	24.4854	21.2821	25.6968	24.7165	19.9708	25.3914	26.3371													18	18	18	25.7	25.7	25.7	88.885	0	58.715	1604700000	84	0.000173044	0.999602	0.00128174	0.00053568	0.883313	0.384165	3.23126	2.35273	0.412934	0.724894	1.48842	1.03973	0.614073	0.956019	3.22998
24.7378	22.3032	23.0469	20.8588	22.5795	22.0433	21.529	21.7938	22.8196	25.1002	22.2104	24.3644													2	2	2	5.1	5.1	5.1	51.522	0	4.4946	200320000	19	0.809572	0.553868	1.8442	1.93679	0.68909	0.473159	1.31518	1.60229	NaN	NaN	0	NaN	0.177794	0.956019	-0.529025
22.1433	21.3706	24.5665	24.7567	23.7875	22.1704	22.0693	23.4901	25.2582	23.0782	24.5464	23.7519													3	3	3	4.8	4.8	4.8	45.929	0	19.659	331130000	19	0.0620517	0.98099	0.186275	0.183472	0.274563	0.725019	-0.912397	-0.684335	0.00946376	0.989823	-0.0343342	-0.0288143	0.420943	0.956019	-1.09867
28.7182	28.7351	28.8469	28.9493	29.0296	27.838	28.9934	29.3497	28.857	27.7769	28.6344	28.6803													15	15	14	50.6	50.6	47.9	36.091	0	180.53	12379000000	214	0.907747	0.50255	-0.702829	-2.13987	0.767266	0.437508	-0.299943	-1.9688	0.448216	0.713909	-0.461079	-1.12015	0.518483	0.956019	0.402886
21.03	21.258	23.1344	22.2272	24.4617	26.8274	22.4937	23.613	23.9228	21.3679	24.2911	21.9886													15	11	11	28.7	23.2	23.2	55.39	0	79.9	628110000	21	0.316231	0.802316	-0.793961	-0.802407	NaN	NaN	0	NaN	0.319215	0.761859	1.16225	0.831802	0.264608	0.956019	-0.741721
22.3301	25.5894	22.8626	24.1758	24.1981	27.9473	21.7545	22.8088	22.4454	21.0573	23.8603	21.1684													28	28	28	28.3	28.3	28.3	126.97	0	73.475	1289700000	62	0.110345	0.940164	-0.307512	-0.317962	0.469807	0.575248	1.25785	1.19144	0.905156	0.558949	3.10421	2.40442	0.501077	0.956019	1.56536
23.5772	21.8679	21.7604	22.5532	22.0382	22.6655	23.1981	22.9477	22.6078	22.5551	22.9347	22.1752													2	2	2	5	5	5	60.673	0	7.6341	51120000	10	0.575482	0.674437	-0.362874	-1.30483	NaN	NaN	0	NaN	NaN	NaN	0	NaN	0.0832203	0.965919	-0.153172
28.529	28.3198	28.4032	28.1333	27.9797	27.1432	27.7186	28.9502	28.4752	27.7659	27.9152	28.5316													11	11	10	35.3	35.3	35.3	27.366	0	61.076	8376200000	179	0.288348	0.827444	-0.310422	-0.724614	0.0316022	0.964217	0.0359643	0.0988754	0.59302	0.658957	-0.629287	-1.33182	0.560988	0.956019	0.346387
29.146	30.5578	30.8257	30.5893	31.739	34.3629	31.4825	30.4129	31.5274	32.1352	31.5412	29.3828													48	48	48	69.2	69.2	69.2	71.428	0	323.31	125950000000	805	0.0440797	0.98099	-0.121171	-0.132847	0.673628	0.476011	-0.96439	-1.517	0.359969	0.744002	1.08951	0.927566	0.347791	0.956019	-0.843219
22.8048	21.9374	22.3811	23.2162	22.498	22.0898	23.0461	22.725	22.8507	23.188	23.6126	22.7086													3	3	3	10.7	10.7	10.7	36.067	0	30.854	124710000	18	0.422412	0.736916	0.295812	1.06657	0.757902	0.441325	-0.499495	-1.86873	0.301825	0.776123	-0.272613	-0.796513	1.03168	0.956019	-0.795307
28.1642	29.6388	28.078	27.7575	27.7125	30.2733	30.8667	27.0868	30.2241	28.9627	29.3296	29.2273													7	7	1	58.1	58.1	22.5	13.988	0	191.81	15843000000	183	0.0611544	0.98099	-0.219308	-0.186995	0.226328	0.771835	-0.765509	-0.60143	0.217218	0.804414	-0.811416	-0.562675	0.40422	0.956019	-0.546201
28.5765	28.4516	28.8368	28.733	28.5884	27.7292	23.9502	24.3204	23.479	27.5738	28.8999	28.4935				+	+	+	S10A_MOCK;S10D_MOCK;WT_MOCK						32	32	32	42	42	42	83.677	0	244.96	8826000000	240	2.81195	0.0413129	4.40585	9.54338	3.24535	0.0202218	4.70509	17.5156	3.30028	0.0413302	4.43362	11.1739	0.275506	0.956019	0.299237
26.1704	26.6709	26.5792	26.6309	26.5321	24.1645	25.4742	26.963	26.7351	24.5256	26.4889	26.0794													16	16	16	21.6	21.6	21.6	85.104	0	65.887	1434300000	105	0.382481	0.753701	-0.692761	-0.916036	0.0563013	0.942612	0.0827312	0.169573	0.257272	0.776821	-0.614912	-0.661425	0.490554	0.956019	0.775492
25.0038	24.6239	25.4532	25.6295	23.7527	23.4735	23.2021	23.5649	22.0829	24.9066	22.7185	26.4905													18	18	18	18.4	18.4	18.4	145.52	0	61.69	320480000	43	0.610059	0.661467	1.7552	1.48622	1.5996	0.165307	2.07702	4.10198	0.730784	0.622106	1.33522	1.64702	0.0976244	0.965919	0.321814
22.7725	21.8336	22.6089	22.5738	25.2158	29.6061	24.0941	22.9747	24.5375	24.1577	21.8893	22.8771													37	37	37	34.8	34.8	34.8	135.62	0	323.31	1788400000	77	0.474844	0.708053	-0.894091	-1.11119	1.17264	0.261569	-1.46379	-2.67209	0.3489	0.745258	1.92978	0.917673	0.309736	0.956019	-0.569696
29.2176	29.5367	29.4789	29.6471	29.7067	28.0439	23.3131	22.6599	22.6946	29.0759	28.1989	29.6355				+	+		S10A_MOCK;WT_MOCK						53	53	53	39.8	39.8	39.8	150.59	0	323.31	5800200000	276	2.98004	0.0328915	6.08091	12.9702	3.8029	0.0120195	6.5219	27.8965	2.48696	0.0879024	6.24335	10.6819	0.394513	0.956019	0.440989
25.693	25.6595	25.8429	25.4749	25.8836	24.5612	24.9923	26.1023	25.5442	23.8179	25.7159	25.991													15	15	15	22	22	22	91.809	0	56.6	1223400000	81	0.181674	0.905171	-0.371333	-0.492122	0.205469	0.785793	0.185542	0.570258	0.179813	0.826464	-0.2397	-0.47421	0.300262	0.956019	0.556875
22.7353	24.3117	23.9121	23.8748	24.1969	22.9254	21.7709	22.6251	22.0272	20.5244	24.826	23.8646													9	9	9	12.3	12.3	12.3	95.196	0	42.026	256510000	26	0.258443	0.846177	0.930573	0.700809	1.18446	0.259613	1.51199	2.81785	1.44375	0.410295	1.52463	3.32928	0.149872	0.956019	0.581418
24.4476	23.1815	24.1692	22.8333	22.5425	21.4551	22.6252	22.2025	22.4174	22.1158	24.4028	21.9729													7	7	7	18.4	18.4	18.4	60.556	0	45.59	293270000	22	0.185827	0.899803	0.415463	0.521538	1.32125	0.228736	1.51775	3.76584	NaN	NaN	0	NaN	0.522902	0.956019	1.10228
22.6063	23.5869	23.7345	22.5513	22.7731	20.9847	22.3314	22.4012	21.8367	22.6182	22.193	23.7016													9	9	9	4.5	4.5	4.5	260.39	0	11.27	44671000	20	0.545876	0.684288	0.647824	1.34137	1.16885	0.261569	1.11947	2.82606	NaN	NaN	0	NaN	0.338941	0.956019	0.471647
29.9488	30.8842	30.7899	30.7577	31.8888	33.8618	31.6198	30.1138	31.1403	31.9883	30.739	30.0202													68	68	62	60.1	60.1	57.1	118.08	0	323.31	98819000000	1040	0.0192222	0.993537	-0.0421346	-0.0579922	0.314446	0.689894	-0.416978	-0.780097	0.496382	0.705339	1.21145	1.19957	0.219561	0.956019	-0.374844
22.5643	23.8805	24.799	24.4329	24.4241	24.869	24.8024	23.9183	24.6966	21.4046	24.4415	26.0054													12	12	12	34.1	34.1	34.1	47.137	0	37.246	714110000	49	0.131383	0.927994	-0.521898	-0.378437	0.411907	0.614563	-0.724456	-1.02636	0.116201	0.878179	0.102892	0.326577	0.0451014	0.971594	-0.202557
27.1262	26.7148	26.8204	27.0422	26.6845	25.7443	27.6279	27.8257	27.5701	25.5478	26.9487	26.7095													14	14	14	28.4	28.4	28.4	65.653	0	103.18	3577200000	128	1.02495	0.443366	-1.27258	-2.89544	2.0373	0.0965121	-0.787452	-5.40712	1.06078	0.543858	-1.18427	-3.00056	0.420217	0.956019	0.48513
27.458	27.5463	26.9882	27.3488	26.6209	25.3685	26.3148	25.3243	26.3457	25.5053	23.1075	27.266													30	30	30	25.9	25.9	25.9	143.7	0	107.88	1189500000	108	0.204523	0.893238	-0.702022	-0.561189	1.41473	0.202253	1.33588	3.5387	0.263391	0.776821	0.451118	0.674765	0.636	0.956019	2.03791
21.8722	23.4665	22.3225	21.7778	22.6991	30.0488	22.7016	23.5867	22.9817	23.5951	23.1052	22.1459													42	42	42	46.7	46.7	46.7	118.58	0	323.31	3866700000	84	0.100143	0.948094	-0.141216	-0.282794	0.405799	0.619895	-0.536252	-0.989975	0.242066	0.788187	1.75193	0.66613	0.244603	0.956019	-0.395037
28.5944	29.0944	28.9642	28.1535	28.0891	25.3056	21.8629	22.838	22.6587	27.6955	28.6413	28.6678				+	+		S10A_MOCK;WT_MOCK						28	27	27	35.5	34.4	34.4	92.512	0	219.66	5031400000	216	3.73779	0.0175049	5.88167	13.4217	3.45749	0.0184307	6.43114	19.1984	1.55223	0.361183	4.72951	4.7995	0.652399	0.956019	0.549465
26.5891	26.2902	26.4983	26.3529	26.1656	24.8099	25.6734	24.8471	25.1065	26.0347	26.7409	26.426													7	7	7	28.7	28.7	28.7	28.235	0	73.646	1938700000	56	1.67439	0.224195	1.19153	3.74474	1.59863	0.165307	1.25019	4.81718	0.426016	0.718611	0.567142	1.04268	0.0910938	0.965919	0.0586567
29.6725	29.251	29.709	28.7557	28.1963	27.8528	21.5677	23.3921	23.6613	28.1819	27.4289	29.2681													53	53	52	39.8	39.8	39.4	175.29	0	323.31	4789500000	256	2.45276	0.0683372	5.41925	6.39805	2.13845	0.086216	6.67042	9.89911	2.13202	0.144686	5.39456	7.61617	0.867913	0.956019	1.25117
26.8615	26.7859	26.9297	27.1891	26.7941	23.4556	22.4538	22.8703	22.8675	25.9014	26.2012	26.6861				+	+		S10A_MOCK;WT_MOCK						18	18	18	24.2	24.2	24.2	94.223	0	62.835	1190200000	92	3.23942	0.0276277	3.53236	13.2194	3.32342	0.0197767	4.12848	28.58	0.922951	0.558949	3.08239	2.58541	0.933296	0.956019	0.596128
28.7256	26.8108	27.5432	28.4197	28.2376	21.075	29.5147	28.7754	27.4803	30.62	26.3169	28.5836													25	25	25	50.9	50.9	50.9	64.135	0	254.35	6862900000	257	0.0196562	0.993537	-0.083299	-0.0604634	0.477241	0.57272	-0.896939	-1.10019	0.415607	0.724723	-2.67939	-1.07586	0.225099	0.956019	-0.81364
26.84	24.2249	25.9587	26.6327	26.121	22.3279	28.2508	27.4505	21.7929	28.3355	21.8688	27.105													8	8	8	35.2	35.2	35.2	26.238	0	27.995	1889300000	54	0.00712783	0.993537	-0.0616328	-0.0217076	0.0233264	0.972425	-0.156862	-0.0721959	0.11866	0.874334	-0.804195	-0.329025	0.014348	0.991604	-0.0952295
25.4781	24.6199	24.2326	25.0911	22.8791	25.8615	21.505	22.0676	23.7072	25.5474	24.5204	24.2954													23	6	2	29.6	10.5	3.1	72.572	0	31.223	983130000	33	1.30984	0.309965	2.36111	3.08738	1.30119	0.233957	2.35026	3.1081	0.896387	0.558949	2.18396	1.96498	0.00668363	0.993688	-0.0108528
23.9591	24.4885	24.3441	23.7222	22.4391	22.7989	21.3164	22.5934	23.6234	20.725	23.7602	24.0773													12	12	12	4.2	4.2	4.2	350.93	0	29.102	100020000	31	0.0962193	0.951434	0.343092	0.272352	0.948669	0.352103	1.7528	2.55626	0.238375	0.788528	0.475686	0.618649	0.498733	0.956019	1.40971
22.2055	23.7247	23.7671	22.1598	23.4433	23.5156	23.1657	22.0105	22.4788	23.0516	22.5591	23.4223													9	9	7	5.5	5.5	4.5	197.3	0	15.469	71396000	18	0.470362	0.708053	0.459307	1.09785	0.470399	0.575248	0.680773	1.10974	0.365312	0.744002	0.487864	0.881259	0.139692	0.958387	0.221467
21.003	21.9069	25.0867	22.7695	21.5544	28.9163	25.3287	23.9012	23.8182	24.4292	25.32	20.884													24	24	22	34.6	34.6	31.9	84.587	0	154.92	2465300000	49	0.206081	0.892614	-0.804962	-0.558699	0.512599	0.554502	-1.68386	-1.26428	0.00860146	0.989823	0.0640297	0.0274717	0.182271	0.956019	-0.878899
26.5357	25.8371	26.6618	24.2217	21.6772	22.1322	21.8828	23.7759	21.5647	24.565	25.7205	26.6806													25	25	25	19.4	19.4	19.4	151.56	0	53.788	592480000	64	1.60212	0.239702	3.24755	3.52165	1.71508	0.14148	3.93708	5.3471	0.091812	0.910202	0.269206	0.257838	0.416834	0.956019	0.689533
25.8785	26.219	25.6305	24.9606	23.715	22.1412	20.8326	23.1816	23.7408	24.068	26.0835	26.5316													18	18	18	25.2	25.2	25.2	93.908	0	77.629	1088300000	67	1.18545	0.362431	2.97608	2.54467	1.22041	0.253111	3.32436	3.6647	0.350593	0.745108	1.02063	0.844923	0.158561	0.956019	0.348279
24.9252	27.8492	28.3147	27.9634	29.0714	32.0022	29.3199	27.5198	28.5932	29.5081	28.5626	26.9807													65	65	64	54.4	54.4	53.8	124.6	0	323.31	21308000000	494	0.047884	0.98099	-0.127181	-0.14071	0.508052	0.556468	-1.44793	-1.22432	0.362656	0.744002	1.20135	0.914699	0.430788	0.956019	-1.32074
21.1929	24.3282	24.1592	21.933	22.1864	21.6841	22.6669	22.6102	20.9455	21.6685	22.9076	24.1223													4	4	4	13.4	13.4	13.4	28.661	0	5.3181	210630000	14	0.380725	0.755193	0.825283	0.911082	0.406156	0.619895	1.1526	0.990061	NaN	NaN	0	NaN	0.0934617	0.965919	0.327321
27.4751	28.1274	28.1693	27.498	28.0859	26.2719	22.4046	22.7458	23.4797	26.4558	24.9082	27.8879					+		S10A_MOCK						27	27	24	28.1	28.1	25.8	137.41	0	214.44	1726400000	122	1.38457	0.282548	3.54057	3.86109	3.429	0.0184307	5.04722	12.9838	2.35818	0.106862	4.40858	7.09458	0.663209	0.956019	1.50666
28.2764	28.7153	28.7109	28.4068	28.2433	26.139	27.6141	28.7635	28.2513	27.1216	27.0699	28.4019													40	40	37	32.4	32.4	30.9	155.6	0	206.51	3551000000	230	0.541003	0.684288	-0.67849	-1.23805	0.394703	0.62545	0.357894	0.986077	0.297599	0.776123	-0.613299	-0.764384	0.887956	0.956019	1.03638
27.0866	28.2138	27.7389	27.1287	27.4408	27.4865	25.8623	27.8721	26.8782	26.3152	26.0096	27.5853													47	47	47	21.2	21.2	21.2	273.6	0	134.6	1884800000	194	0.11223	0.940164	-0.234187	-0.310366	0.512122	0.554502	0.808891	1.21481	0.304616	0.773206	0.481113	0.814107	0.80213	0.956019	1.04308
26.2285	24.6867	26.5862	25.7218	23.0708	26.2863	25.5462	23.1079	23.7158	26.2583	26.42	26.5997													3	3	3	25.4	25.4	25.4	14.606	0	26.076	1262900000	33	1.0678	0.418991	2.3027	3.11433	0.837565	0.39713	1.71048	1.8269	0.29438	0.776123	0.903	0.732537	0.379889	0.956019	-0.59222
30.6267	30.2472	30.5909	30.6107	30.1349	28.3963	29.5182	29.5941	29.5572	29.8439	29.0647	30.5806													44	44	44	49.7	49.7	49.7	123.51	0	266.23	14172000000	377	0.224544	0.875042	0.273234	0.623537	1.84889	0.120177	0.931793	7.57781	0.0773865	0.91812	0.157496	0.233899	0.571455	0.956019	0.658559
24.5197	24.048	24.1881	24.0498	23.6782	23.4935	21.0644	22.7602	22.7318	23.2633	24.6127	24.6329													8	8	8	14.8	14.8	14.8	66.526	0	162.5	414330000	27	1.26974	0.327695	1.98417	2.7525	1.23051	0.25071	2.06646	3.57665	1.0035	0.543858	1.55499	2.66284	0.0575314	0.971594	0.0822938
22.746	23.1815	23.7394	23.0514	25.2221	29.7635	24.5356	21.2151	24.4365	25.2941	22.9364	22.6745													37	37	36	41.9	41.9	41	116.53	0	323.31	3186300000	98	0.0601675	0.98099	0.239253	0.174333	0.0504249	0.945565	-0.173417	-0.153746	0.484548	0.711432	2.61663	1.15865	0.168948	0.956019	-0.41267
23.5104	22.6893	21.8859	23.1988	21.5605	23.6693	23.4906	22.9224	23.46	23.2293	22.8598	23.4764													6	6	6	32.4	32.4	32.4	27.083	0	19.064	188700000	27	0.148312	0.926544	-0.102459	-0.3984	0.47661	0.57272	-0.595805	-1.18226	0.2717	0.776821	-0.48146	-0.723772	0.388328	0.956019	-0.493346
26.073	25.8235	26.0983	25.5001	25.2571	22.825	24.182	25.4311	25.4098	24.3507	25.8337	25.9841													14	14	13	23.5	23.5	22.5	80.595	0	92.445	1196800000	79	0.223284	0.875042	0.381885	0.574323	0.876122	0.385198	0.990664	2.34713	0.187875	0.824303	-0.480225	-0.506226	0.440052	0.956019	0.608779
30.5937	30.8452	30.5227	30.6516	30.9053	30.5951	30.2693	29.6028	30.2173	30.3154	30.5199	30.2544													26	26	1	72.9	72.9	3.1	50.135	0	323.31	46718000000	583	0.592153	0.671948	0.333426	1.45856	1.08273	0.295206	0.624071	2.65186	1.17251	0.488965	0.687537	2.93403	1.06658	0.956019	0.290646
30.8891	30.9519	31.0486	30.982	31.0779	29.8088	30.4273	31.5508	31.0534	29.9307	31.0628	30.7753													64	64	64	59.4	59.4	59.4	133.94	0	323.31	38051000000	969	0.375375	0.760067	-0.420939	-0.895286	0.0466808	0.948324	-0.0473506	-0.144218	0.300513	0.776123	-0.387657	-0.743151	0.413202	0.956019	0.373589
24.4281	25.2182	24.6706	25.5908	25.5787	24.1818	24.4827	24.1528	21.6856	24.8108	25.2054	25.1385													12	12	12	32.1	32.1	32.1	42.502	0	81.414	848050000	60	0.68278	0.61804	1.61122	1.80851	0.572988	0.5166	1.33194	1.45895	0.719973	0.622106	1.67672	1.67876	0.435615	0.956019	-0.279282
24.0427	23.5	24.6478	23.8631	21.5961	24.3636	22.7365	22.8913	22.3671	22.2881	24.7438	24.6048													9	9	9	11.9	11.9	11.9	98.182	0	27.713	276490000	30	0.577079	0.673839	1.21392	1.49603	1.45873	0.190336	1.39851	3.81929	0.259327	0.776821	0.609269	0.703933	0.072719	0.965919	0.184587
21.8442	24.8184	24.1406	24.2605	24.7723	24.6902	24.6276	24.8523	24.5246	24.657	25.3672	24.5407													6	6	6	48.2	48.2	48.2	12.405	0	18.186	413030000	33	0.256121	0.846177	0.186844	0.677362	0.446901	0.590273	-1.06707	-1.1789	0.190031	0.824303	-0.0937869	-0.504544	0.528321	0.956019	-1.25391
25.0786	24.8418	27.0228	25.7868	25.4722	21.6669	24.619	24.0926	24.2661	24.6594	26.142	26.5175													16	16	16	30.7	30.7	30.7	81.746	0	202.97	1344400000	65	0.932688	0.483318	1.44708	2.46104	0.718473	0.460615	1.32184	1.86679	0.00401269	0.991903	-0.0172863	-0.0129677	0.0478868	0.971594	-0.12524
27.5462	27.401	27.8792	27.5867	27.3845	26.5848	27.0214	27.661	27.4422	26.2478	27.6335	27.6679													31	31	31	40.5	40.5	40.5	101.43	0	323.31	4523300000	197	0.135398	0.927994	-0.191816	-0.380586	0.420372	0.605818	0.233974	0.995291	0.200154	0.819097	-0.189526	-0.528089	0.334398	0.956019	0.42579
22.6854	22.449	22.0648	22.2486	23.284	28.0524	23.0995	23.3767	22.2764	21.8234	23.1135	21.3462													44	32	32	23.1	18.2	18.2	227.87	0	167.53	573770000	36	NaN	NaN	0	NaN	NaN	NaN	0	NaN	0.333692	0.754733	1.61082	0.886283	NaN	NaN	0
24.0052	22.2148	23.7104	21.5477	23.5272	22.1751	22.7175	22.8349	22.024	21.7657	21.8123	21.682													6	6	6	9.1	9.1	9.1	76.12	0	12.933	212910000	26	NaN	NaN	0	NaN	0.531761	0.542678	0.784681	1.28791	NaN	NaN	0	NaN	0.974171	0.956019	1.55683
26.2681	26.1637	26.3721	26.1236	25.8505	23.151	21.8139	25.353	23.0142	25.6203	25.9802	26.313													14	13	13	12.3	11.5	11.5	155.23	0	51.912	576680000	54	0.897702	0.505687	2.57749	2.43576	0.962046	0.348281	2.8743	2.7615	0.512885	0.690572	1.64804	1.17131	0.563655	0.956019	0.296814
26.3928	26.026	26.6664	26.6249	26.3531	25.1306	25.9492	26.9622	26.3344	26.0564	26.135	25.9498													11	11	5	19.5	19.5	10.4	63.86	0	77.587	2325700000	72	0.471033	0.708053	-0.368177	-1.22695	0.052216	0.943857	-0.0535418	-0.153552	0.274056	0.776821	-0.379048	-0.69396	0.644047	0.956019	0.314635
21.8037	23.1541	23.7855	22.8389	24.646	28.7	24.0996	23.4558	23.3348	25.7734	24.9656	21.5034													29	29	28	25.3	25.3	24.7	142.16	0	177.95	1186900000	76	0.11614	0.937142	0.45073	0.338653	0.457196	0.583742	-0.715658	-1.13443	0.381028	0.738063	1.76491	1.00905	0.318626	0.956019	-1.16639
25.3037	25.6277	25.3104	25.0128	23.0254	24.1528	21.2886	25.9501	25.6483	25.1448	24.9093	24.9088													6	6	6	30.1	30.1	30.1	32.749	0	70.219	993750000	38	0.160399	0.917899	0.691922	0.458804	0.271323	0.727229	1.11823	0.740627	0.0476548	0.947551	-0.232044	-0.143926	1.4354	0.956019	0.426306
26.1268	25.1886	25.79	25.1534	25.0368	21.7559	25.0887	25.2697	24.8755	24.2078	25.2199	25.865													12	12	12	27.7	27.7	27.7	63.836	0	148.36	1189500000	51	0.0124743	0.993537	0.0196247	0.0396014	0.860918	0.389651	0.623827	2.09978	0.367552	0.744002	-1.09591	-0.979028	0.453535	0.956019	0.604202
21.1174	22.6839	22.863	22.6984	24.1865	29.8858	22.5583	21.74	22.5251	22.2103	22.6958	21.3862													38	38	38	39.3	39.3	39.3	120.27	0	248.51	3697900000	82	0.13921	0.927994	-0.177021	-0.379479	0.0282732	0.968379	-0.0530364	-0.0861598	0.571336	0.672308	3.31574	1.50266	0.0635093	0.971594	0.123985
28.269	28.7906	27.9365	28.1439	27.8197	27.6802	27.3219	26.6129	28.7398	28.264	27.7916	28.7644													9	9	9	32.7	32.7	32.7	26.888	0	275.48	8925100000	155	0.421314	0.736916	0.715116	1.04329	0.463048	0.580125	0.773819	1.15004	0.180461	0.826464	0.323067	0.504655	0.0538832	0.971594	0.0587031
29.7149	29.6774	29.8131	29.8479	29.5766	28.5104	22.1077	23.1781	22.3443	29.5067	30.4679	30.4444				+	+	+	S10A_MOCK;S10D_MOCK;WT_MOCK						32	32	16	51.9	51.9	26.3	76.137	0	323.31	21082000000	285	4.12659	0.0113442	7.59629	16.7534	2.75113	0.0451183	7.19177	21.9847	3.56468	0.0413302	6.76826	12.9777	0.482647	0.956019	-0.404521
25.6287	25.6875	24.8647	25.7519	25.4562	24.9021	25.5423	26.3106	25.1663	24.7929	25.3204	24.7614													9	9	9	17.9	17.9	17.9	65.853	0	64.863	1145600000	54	0.806013	0.556244	-0.714816	-1.86907	0.258237	0.739357	-0.279418	-0.652066	0.290131	0.776123	-0.302968	-0.723353	0.593097	0.956019	0.435398
29.8086	29.9704	30.083	30.1991	30.2826	29.195	22.7238	22.8212	22.6288	29.5589	30.4545	30.0885				+	+		S10A_MOCK;WT_MOCK						42	42	42	44.8	44.8	44.8	110.13	0	323.31	19653000000	444	3.08759	0.0312586	7.30939	27.4937	6.10512	0.000726146	7.22937	74.4679	2.71741	0.0755303	7.16763	20.2569	0.101087	0.965919	-0.0800222
24.3735	22.8566	24.401	24.3475	23.8117	23.7581	22.5364	23.515	21.6025	21.9415	21.7899	24.1318													8	8	8	17.8	17.8	17.8	52.8	0	15.23	353080000	23	0.0247991	0.992869	0.0697905	0.0745091	0.815153	0.407999	1.32577	1.76339	0.952258	0.554325	1.42112	2.43621	0.601965	0.956019	1.25598
25.6871	25.1279	25.1093	25.1517	23.4983	22.7048	24.7351	23.8635	22.4374	21.7077	25.1656	25.0554													11	11	11	32.9	32.9	32.9	41.29	0	38.448	940110000	39	0.0784115	0.971519	0.297584	0.225855	0.897665	0.379688	1.62944	2.34115	0.0365934	0.960732	0.106295	0.10804	0.442316	0.956019	1.33186
23.6048	24.0112	24.0588	23.687	23.0496	21.7118	23.8103	24.6698	23.7613	21.4515	24.4806	24.3423													5	5	5	4.7	4.7	4.7	103.7	0	13.644	249520000	22	0.235835	0.864529	-0.655677	-0.636221	0.217068	0.779366	-0.188874	-0.57531	0.82632	0.599224	-1.26431	-1.93762	0.164754	0.956019	0.466803
25.015	25.0907	25.3154	25.4402	25.2177	25.3253	25.0958	25.8179	25.5084	24.5178	24.8452	24.955													11	11	11	14.9	14.9	14.9	91.079	0	42.675	1131900000	62	1.24124	0.334249	-0.701372	-2.84004	0.605407	0.503572	-0.333681	-1.46495	0.2496	0.781077	-0.146311	-0.668689	1.04235	0.956019	0.36769
25.6894	25.7482	25.043	25.309	25.7458	20.3922	24.0044	22.1503	21.2049	24.545	22.349	25.2252													16	16	16	12.7	12.7	12.7	129.54	0	32.802	328190000	46	0.592849	0.671948	1.58654	1.32707	1.24297	0.247615	3.04032	3.56555	0.277488	0.776821	1.36247	0.715895	0.63524	0.956019	1.45378
26.1921	25.6133	26.1056	25.3114	24.8724	24.1402	20.4509	24.1781	21.4953	24.641	24.7823	25.7127													15	15	15	21.8	21.8	21.8	96.557	0	79.148	774070000	70	0.985722	0.454402	3.00389	2.58987	1.16851	0.261569	3.92889	3.49355	0.910972	0.558949	2.73326	2.35334	1.03612	0.956019	0.925002
22.4981	20.5359	23.5454	28.3444	22.4391	31.1502	21.0718	23.4115	22.9241	23.6842	22.7874	22.8343													24	24	24	52.5	52.5	52.5	55.8	0	323.31	13229000000	76	NaN	NaN	0	NaN	NaN	NaN	0	NaN	0.712862	0.622106	4.84214	1.81743	NaN	NaN	0
21.6377	22.7933	23.2082	22.9507	24.0022	22.7295	21.3629	24.0379	22.4454	20.5214	22.6941	23.2823													5	5	5	8.6	8.6	8.6	68.725	0	8.6584	89446000	8	NaN	NaN	0	NaN	0.0251044	0.971825	-0.0689697	-0.0759645	NaN	NaN	0	NaN	0.143962	0.958387	0.38047
24.3746	24.3277	24.9077	24.2506	23.2612	22.4754	23.622	22.7385	22.3396	21.6269	22.177	21.9822													13	13	13	8.3	8.3	8.3	194.1	0	18.504	152140000	24	NaN	NaN	0	NaN	1.49422	0.182983	1.6366	3.87747	0.266574	0.776821	0.429015	0.67221	3.30245	0.464982	2.60794
24.8413	26.1676	26.0645	23.7096	25.1759	24.2372	22.9298	24.4351	23.2631	24.4151	21.6985	25.9924													13	13	13	16.2	16.2	16.2	119.7	0	54.851	343300000	46	0.13032	0.927994	0.492676	0.369185	1.57732	0.167897	2.14848	3.44112	0.593097	0.658957	0.831566	1.32777	0.498767	0.956019	1.6558
25.6352	27.5263	27.5001	25.5618	26.0782	22.9764	23.424	23.7034	23.1327	23.4187	25.7369	27.025													43	43	43	14.3	14.3	14.3	395.25	0	100.09	666950000	106	0.699102	0.610024	1.97348	1.848	1.60423	0.165307	3.46717	5.35566	0.572382	0.672308	1.45208	1.49151	0.516687	0.956019	1.49369
21.6765	23.3546	24.1803	24.5309	24.5446	24.0646	22.5675	23.2613	21.5682	21.2554	23.3317	24.2765													11	11	11	15.1	15.1	15.1	96.263	0	28.149	246830000	35	0.178474	0.906386	0.488852	0.479914	0.269825	0.727917	0.604817	0.683041	1.30976	0.475297	1.91436	3.70934	0.0337873	0.979757	0.115966
25.3996	26.1016	26.0797	25.5592	25.9178	25.1277	23.0407	26.0613	23.0122	25.1009	22.0005	25.6725													25	25	25	11.1	11.1	11.1	251.46	0	34.281	459190000	69	0.0494351	0.98099	0.219861	0.144199	0.679413	0.473905	1.82219	1.75625	0.560983	0.673994	1.49681	1.44325	0.532037	0.956019	1.60233
23.9415	25.8211	25.4085	25.1692	27.7814	30.3083	27.3775	24.2823	26.3926	26.0182	28.0681	23.4201													29	29	29	50.2	50.2	50.2	77.293	0	272.97	8645800000	127	0.0376593	0.983901	-0.181995	-0.111963	0.36486	0.64609	-0.96039	-0.892154	0.413431	0.724894	1.73556	0.996288	0.197308	0.956019	-0.778395
24.1959	22.1704	21.5815	21.9662	23.2177	21.1749	24.8215	22.1243	24.6702	23.7936	22.0413	21.0167													6	6	6	19.9	19.9	19.9	30.477	0	13.038	219550000	23	0.59476	0.671948	-1.58817	-1.33143	0.444712	0.59177	-1.22278	-1.03624	0.738671	0.622106	-1.75242	-1.65652	0.117312	0.96497	0.365386
23.7204	23.4095	23.9741	23.8877	23.2001	22.6291	23.4523	23.8454	24.3026	21.3123	24.2444	23.9808													13	13	13	13.6	13.6	13.6	111.77	0	29.113	242560000	34	0.264904	0.846177	-0.68761	-0.710191	0.215343	0.780944	-0.16544	-0.560815	0.6283	0.658957	-0.62781	-1.43003	0.197122	0.956019	0.52217
22.2015	22.9623	22.7169	22.9366	23.3569	23.2387	22.1926	23.9057	22.6854	22.0951	21.0245	22.3108													2	2	2	8.4	8.4	8.4	23.431	0	4.7268	110470000	19	0.788206	0.557361	-1.1178	-1.73009	0.201204	0.787761	-0.301034	-0.541088	0.169648	0.832313	0.249467	0.475778	0.777175	0.956019	0.816763
25.6163	22.2232	25.445	25.4225	22.7886	22.0079	24.9538	22.8486	24.675	21.9674	24.3246	25.1091													7	7	7	11.1	11.1	11.1	82.597	0	28.735	520080000	35	0.111951	0.940164	-0.358748	-0.311416	0.0722984	0.924613	0.269051	0.209221	0.238188	0.788528	-0.752766	-0.614059	0.162206	0.956019	0.627799
22.243	22.8181	22.1889	21.1052	23.2909	22.4393	22.3722	23.0159	21.8522	22.1727	23.4409	23.4942													3	3	3	9	9	9	37.476	0	5.7947	83333000	10	0.491423	0.708053	0.62254	1.13698	NaN	NaN	0	NaN	NaN	NaN	0	NaN	0.538374	0.956019	-0.619253
22.018	23.8668	23.5593	23.1159	23.606	22.2364	23.8848	24.549	24.073	22.9388	23.0138	22.7918													6	6	5	8.2	8.2	6.8	97.903	0	9.6559	141340000	16	1.78797	0.195314	-1.25419	-6.02584	0.679212	0.473905	-1.02093	-1.68704	1.10011	0.537261	-1.18283	-2.64751	0.140449	0.958387	0.233259
28.9572	23.7912	25.5203	26.6562	24.5665	23.138	28.5591	24.6159	25.589	26.0993	24.8366	25.811													20	20	20	50.7	50.7	50.7	44.965	0	239.74	4182200000	99	0.197078	0.894442	-0.672371	-0.539631	0.0286991	0.968379	-0.165097	-0.0856974	0.395155	0.735064	-1.46777	-0.937694	0.111498	0.965919	0.507274
26.3576	26.004	26.0014	26.2782	25.6708	25.1266	26.0044	26.251	25.8595	25.0321	25.3867	25.7772													7	7	7	17	17	17	55.4	0	138.78	1866500000	84	1.111	0.39271	-0.639584	-2.62511	0.192854	0.797902	0.0827338	0.503005	0.385951	0.737373	-0.346381	-0.984959	1.23768	0.956019	0.722317
24.5762	25.3893	26.1511	22.9858	22.2421	22.1811	21.048	22.1991	21.9221	23.2943	25.1468	25.8542													8	8	8	14.5	14.5	14.5	72.203	0	76.941	643580000	32	1.39236	0.282471	3.04206	3.62853	2.41069	0.0617768	3.64917	6.38039	NaN	NaN	0	NaN	0.267764	0.956019	0.607108
24.9125	21.6807	23.7715	25.7274	24.6231	21.9768	26.524	24.1774	24.756	21.6235	24.8833	24.9429													8	8	8	17.9	17.9	17.9	50.529	0	39.439	809630000	42	0.428648	0.734688	-1.3359	-1.02433	0.639517	0.489933	-1.69756	-1.43796	0.318529	0.761859	-1.04335	-0.791759	0.0886374	0.965919	-0.361657
24.1743	21.1912	23.4429	24.681	22.2709	22.0304	22.6159	22.883	22.4247	22.5245	22.1259	23.3725													5	5	5	11.3	11.3	11.3	58.252	0	16.78	284600000	17	NaN	NaN	0	NaN	0.110771	0.874393	0.294931	0.32501	0.143483	0.851802	0.352931	0.411975	0.093226	0.965919	0.261851
27.5284	27.5941	27.8256	27.3171	26.9863	25.2713	26.7895	27.3275	26.467	26.6905	26.7345	26.9956													23	22	22	16.7	16.1	16.1	210.29	0	116.03	1518400000	112	0.0684444	0.979873	-0.0544764	-0.202937	1.12721	0.278648	0.787992	2.95481	0.18033	0.826464	-0.336444	-0.493394	2.51591	0.956019	0.842468
23.4124	23.6677	23.7207	23.3302	22.1924	22.6556	23.9609	23.6393	23.3262	24.0827	24.6539	24.1951													11	11	10	13.5	13.5	12.7	95.925	0	49.892	356800000	35	1.23875	0.334249	0.668389	2.64008	0.069477	0.928447	-0.0418968	-0.202909	1.0442	0.543858	-0.916085	-2.42515	1.44647	0.956019	-0.710286
26.1136	29.479	27.8944	26.1763	26.3281	25.9958	24.5581	28.1504	28.9331	21.9118	26.6098	28.0395													1	1	1	1.8	1.8	1.8	83.635	0.001998	2.1671	5567100000	39	0.29747	0.818626	-1.69346	-0.739794	0.135686	0.851369	0.615159	0.370337	0.285232	0.776821	-1.04708	-0.775401	0.456578	0.956019	2.30862
23.5524	21.951	23.604	23.3827	23.6666	21.7591	23.045	23.5054	23.3044	22.6234	22.4539	20.9829													14	11	11	7.2	5.5	5.5	236.12	0	13.57	88215000	23	0.891713	0.507862	-1.26485	-2.35249	0.157946	0.826725	-0.249135	-0.445895	0.207675	0.814622	-0.348799	-0.572812	0.604942	0.956019	1.01572
24.4873	24.1511	24.7562	23.9243	23.1457	21.7246	20.6048	23.6691	23.3225	22.6794	23.0853	21.9341													11	11	11	21.2	21.2	21.2	64.473	0	30.332	284620000	22	NaN	NaN	0	NaN	0.742904	0.447309	1.93274	1.96314	0.124308	0.870715	0.399382	0.343308	1.81424	0.956019	1.89862
21.9917	23.3995	23.6876	22.8956	22.9953	22.9762	23.4389	23.2818	22.1116	21.845	22.9613	23.6383													3	3	3	5.6	5.6	5.6	65.471	0	11.672	148800000	16	0.0670803	0.979873	-0.129193	-0.192876	0.0416148	0.954971	0.0822093	0.122578	0.00859563	0.989823	0.0116234	0.0276872	0.102728	0.965919	0.211402
24.4448	24.5343	24.9436	24.6322	24.8945	22.9381	23.4625	24.7281	24.3909	22.1605	24.8169	24.3476													8	8	8	14.2	14.2	14.2	68.546	0	29.018	530850000	35	0.170166	0.908077	-0.418844	-0.464477	0.439751	0.592949	0.44708	1.09482	0.0177183	0.984508	-0.0388972	-0.0539878	0.39636	0.956019	0.865924
22.3217	23.6504	23.0962	22.1438	22.216	22.7852	21.524	23.0842	22.5156	22.6521	21.0703	20.4652													4	4	4	2.4	2.4	2.4	182.77	0	4.784	41782000	13	NaN	NaN	0	NaN	0.4683	0.575248	0.648155	1.08585	0.00449881	0.991894	0.0070432	0.0141156	0.942831	0.956019	1.62694
22.3218	25.2118	25.437	22.4622	25.9181	31.1368	24.6155	22.3003	24.5283	25.8116	25.9784	21.332													59	58	58	40.1	39.6	39.6	196.37	0	323.31	5281300000	144	0.116782	0.937142	0.559313	0.329023	0.150093	0.835088	0.508839	0.404809	0.398011	0.735064	2.691	1.02214	0.0090277	0.993267	-0.0504735
26.9751	27.0301	27.353	26.1195	26.1818	24.5411	25.7331	27.8555	27.5975	25.3429	22.7563	26.8868													30	20	20	25.5	18.8	18.8	132.88	0	96.607	997020000	97	0.643761	0.648585	-2.06671	-1.49973	0.0268776	0.970412	0.05734	0.0844523	0.769807	0.605529	-1.44791	-1.68858	0.659364	0.956019	2.12405
34.3107	34.3344	34.2497	34.6186	34.6137	33.0434	22.1619	22.4439	23.0102	33.8783	34.5982	34.3031				+	+	+	S10A_MOCK;S10D_MOCK;WT_MOCK						58	58	58	67	67	67	107.17	0	323.31	370330000000	1355	5.32062	0.00435414	11.7212	36.0253	3.39957	0.0184307	11.7596	46.9124	3.43032	0.0413302	11.5532	19.9009	0.0596768	0.971594	0.0384038
25.0264	25.1389	25.2801	25.0153	23.7741	21.4044	22.6089	23.1859	22.9562	21.2879	25.9482	25.2855					+		S10A_MOCK						9	9	9	9.8	9.8	9.8	98.594	0	35.915	611090000	32	0.319324	0.802316	1.25685	0.857779	2.73935	0.0451183	2.23144	12.1881	0.157481	0.837999	0.48095	0.448478	0.242427	0.956019	0.974592
25.6881	25.6317	26.1016	25.0301	21.4461	25.14	22.9359	24.1552	21.9391	25.3512	25.9933	25.6835													9	9	9	25.5	25.5	25.5	41.401	0	23.19	1246200000	50	1.35512	0.289326	2.66594	3.99648	1.3703	0.215224	2.79704	4.25282	0.241094	0.788187	0.861954	0.628157	0.213678	0.956019	0.131101
28.1151	28.8006	28.8448	28.3107	28.2976	26.0999	22.5638	23.9987	23.7595	26.8777	27.4314	28.6881					+		S10A_MOCK						62	62	62	40.8	40.8	40.8	183.09	0	281.31	2558400000	242	2.38302	0.0754268	4.22507	6.0741	2.73201	0.0451183	5.14616	10.2354	1.85931	0.215017	4.12872	4.80978	0.654171	0.956019	0.921094
26.2177	26.5122	26.4253	25.8742	25.4609	20.424	24.9191	26.7033	25.9777	21.3291	22.0364	25.8252													19	19	19	14.5	14.5	14.5	168.59	0	41.905	517800000	65	0.762782	0.572423	-2.80314	-1.88273	0.373689	0.641391	0.518387	0.98671	0.415949	0.724723	-1.94702	-1.06576	0.854433	0.956019	3.32152
26.0254	27.1302	26.7914	25.2055	25.7992	23.1731	23.5399	23.9888	22.6673	23.3601	22.8783	24.953													15	15	15	14	14	14	130.55	0	43.794	461150000	50	0.167301	0.911398	0.331828	0.450105	2.47403	0.0585912	3.25033	6.4078	0.631683	0.658957	1.32727	1.50023	1.59215	0.956019	2.9185
24.7455	26.3075	25.2522	23.614	24.6145	21.5283	21.2024	23.0547	23.1974	22.5394	22.7571	24.5166													15	15	15	6.3	6.3	6.3	340.63	0	37.15	188160000	32	0.366225	0.766754	0.786187	0.87644	1.61755	0.163275	2.95018	3.73307	0.273726	0.776821	0.767415	0.689363	1.26322	0.956019	2.16399
24.605	24.362	25.4177	24.4683	23.4083	23.0931	23.0088	24.2688	24.403	23.2239	24.0253	25.0945													12	12	12	35.3	35.3	35.3	39.542	0	26.407	581610000	60	0.114234	0.93874	0.221038	0.315526	0.740347	0.447309	0.901387	1.64826	0.144541	0.850847	-0.236921	-0.389405	0.451979	0.956019	0.680349
25.4584	25.182	25.1788	25.3883	25.5262	22.3558	21.1785	22.7124	21.1438	23.7103	25.6687	25.8272													22	6	6	36.4	11.1	11.1	77.163	0	63.515	767580000	32	1.72162	0.211087	3.39052	3.96588	1.75561	0.135315	3.59486	6.84221	1.00025	0.543858	2.74523	2.37347	0.100561	0.965919	0.204341
21.4272	26.969	27.0524	23.6311	27.0039	31.189	28.5381	25.6386	27.8993	28.0734	26.9623	24.1651													64	64	64	44.4	44.4	44.4	192.69	0	323.31	7018300000	233	0.260143	0.846177	-0.958331	-0.65733	0.437035	0.593242	-2.20911	-1.07308	0.0113954	0.989823	-0.0839609	-0.0356325	0.218473	0.956019	-1.25078
25.9923	25.5312	25.7209	25.822	25.4641	23.0868	24.7635	24.8853	24.7169	24.7733	22.9576	25.5474													13	13	13	15.8	15.8	15.8	113.37	0	38.39	433510000	54	0.165242	0.913045	-0.362445	-0.471229	1.95821	0.101991	0.959588	6.71405	0.000871051	0.997996	0.00243441	0.00283142	0.648534	0.956019	1.32203
27.1218	27.4618	27.6606	27.2546	27.74	24.4262	20.9502	21.3841	24.5534	24.7855	28.128	27.7131													34	34	34	42.8	42.8	42.8	89.804	0	245.99	3576000000	164	1.37758	0.283179	4.57963	2.95852	1.36112	0.217694	5.11884	4.46468	1.27211	0.487196	4.1777	2.72097	0.180046	0.956019	0.539213
21.8676	22.0207	23.6842	23.1941	22.8992	22.6233	23.18	23.6341	22.4327	23.0393	23.555	23.6465													3	3	3	12.3	12.3	12.3	29.909	0	6.4667	130200000	14	0.332644	0.788679	0.331298	0.832437	0.331084	0.672981	-0.558145	-0.821992	0.167162	0.832313	-0.176769	-0.456663	0.58122	0.956019	-0.889442
32.367	32.7503	32.8541	27.1836	27.2246	21.9626	24.1439	23.8857	21.2869	32.2089	33.6666	33.3067													32	32	32	52.3	52.3	52.3	62.717	0	323.31	134570000000	534	2.57512	0.055074	9.95524	9.83492	2.11148	0.086216	9.55165	10.3339	0.497244	0.705339	2.35144	1.19297	0.337128	0.956019	-0.403592
27.8695	27.8641	27.9476	28.2798	27.8059	27.4791	28.224	28.5351	28.1078	27.2645	27.985	28.0882													28	28	28	44.2	44.2	44.2	82.431	0	132	7300900000	183	0.748822	0.580147	-0.509778	-1.76544	1.07378	0.295264	-0.395271	-3.03184	0.705344	0.625957	-0.434055	-1.63707	0.153457	0.956019	0.114508
27.3002	24.9197	20.2866	26.3587	25.9215	22.1407	27.0697	24.1621	22.2573	26.9964	22.8489	21.8753													7	7	7	31.9	31.9	31.9	22.487	0	61.351	1616200000	42	0.100548	0.948094	-0.589483	-0.28029	0.0445553	0.950894	-0.327538	-0.131563	0.0553295	0.941909	0.310588	0.160365	0.0340384	0.979757	0.261945
24.0489	24.0892	24.1948	23.7952	22.4988	21.3145	22.3429	23.467	22.862	21.1446	23.5917	24.4065													8	8	8	5.3	5.3	5.3	170.68	0	10.704	78579000	15	0.0501802	0.98099	0.156949	0.151998	1.20972	0.254784	1.22034	3.72371	NaN	NaN	0	NaN	0.407468	0.956019	1.0634
24.1533	24.5712	25.2902	23.1984	24.87	24.8542	23.6942	25.2156	25.1982	21.9436	25.7419	25.0407													9	9	9	21.5	21.5	21.5	47.611	0	19.72	606970000	43	0.128786	0.927994	-0.460597	-0.36233	0.0169511	0.980807	-0.0311248	-0.051553	0.203292	0.818588	-0.395154	-0.527176	0.123227	0.959717	0.429473
22.1187	23.6756	23.2349	22.4059	22.7562	25.0756	22.35	22.3984	21.9087	21.8579	23.5777	22.2779													8	6	5	11.7	9.1	7.5	96.864	0	21.949	224300000	15	NaN	NaN	0	NaN	0.649442	0.483918	0.790719	1.61758	0.539496	0.687755	1.19354	1.40088	0.24985	0.956019	0.43856
30.0814	30.0971	30.1127	29.8122	29.5179	28.4836	23.7755	22.4227	23.6585	29.2966	30.2203	30.417				+		+	S10D_MOCK;WT_MOCK						38	38	38	48.3	48.3	48.3	89.003	0	323.31	22245000000	365	3.45291	0.0219086	6.69235	12.0867	2.39802	0.0617768	6.81148	15.7363	3.25976	0.0413302	5.98562	10.1237	0.117422	0.96497	0.119131
22.184	22.1125	22.2531	20.2954	22.927	30.2516	21.4559	23.2606	22.9723	24.6477	22.1945	21.2561													68	68	68	34	34	34	233.11	0	323.31	2593300000	106	0.0394489	0.982169	0.136511	0.118119	0.24583	0.750264	-0.379735	-0.67664	0.232164	0.79235	1.9284	0.636273	0.180112	0.956019	-0.516246
24.8182	24.2781	24.4641	23.775	24.6082	23.6048	22.5	24.7976	24.204	22.8571	24.364	24.4521													11	10	10	15.6	14.6	14.6	80.551	0	90.514	426240000	43	0.0220431	0.992869	0.0571645	0.0663576	0.371215	0.642028	0.686274	0.971222	0.0732589	0.923621	0.162145	0.214707	0.457534	0.956019	0.629109
20.9712	24.8704	24.0198	21.1464	22.7272	25.9171	22.7381	22.5851	22.8853	20.8842	22.9866	24.9003													30	30	30	12.9	12.9	12.9	292.75	0	78.557	229670000	43	0.0522855	0.98099	0.187525	0.161243	0.162593	0.821269	0.550934	0.464187	0.128811	0.86404	0.527393	0.37517	0.0771913	0.965919	0.36341
21.3472	24.3723	24.766	22.9026	22.8422	23.0079	21.7851	22.6202	23.6957	21.1445	22.1869	24.547													10	10	10	11.3	11.3	11.3	104.37	0	16.348	245050000	17	0.0211654	0.992869	-0.0741736	-0.06459	0.252273	0.745605	0.794877	0.655131	NaN	NaN	0	NaN	0.23073	0.956019	0.86905
22.1055	24.1877	22.3536	23.7322	24.4846	21.9491	25.4287	21.6853	24.7109	24.0672	24.1892	23.6492													4	3	3	17.1	10.8	10.8	28.787	0	7.3231	334820000	21	0.00721647	0.993537	0.0268854	0.0232048	0.320267	0.683839	-1.05935	-0.801518	0.148437	0.845474	-0.552992	-0.403215	0.62708	0.956019	-1.08624
36.0176	36.4597	36.1559	36.2775	36.8811	34.917	36.7744	37.4412	36.7443	35.5905	36.4949	36.0503													28	28	28	50.8	50.8	50.8	43.447	0	323.31	2384800000000	4088	1.2665	0.327695	-0.941388	-2.71871	1.25734	0.244712	-0.775562	-2.95739	0.629983	0.658957	-0.961394	-1.54119	0.214338	0.956019	0.165826
21.8145	27.0073	27.6285	25.2998	27.9188	31.7061	28.2499	27.3393	28.181	28.2678	28.4127	25.2519													20	20	19	60	60	53.8	41.569	0	323.31	22886000000	137	0.209055	0.889322	-0.612604	-0.571951	0.50055	0.560829	-2.43999	-1.30738	0.0674602	0.925935	0.384848	0.204441	0.348806	0.956019	-1.82738
24.0618	23.8526	21.785	22.0979	24.0818	23.9593	23.704	23.4187	22.9438	22.3526	23.8804	22.9213													4	4	1	8.2	8.2	1.6	55.364	0	8.3117	367280000	22	0.232522	0.865797	-0.304094	-0.610764	0.0531744	0.943857	-0.122346	-0.16106	0.0113241	0.989823	0.0241877	0.0356184	0.0738643	0.965919	0.181747
23.6947	22.6901	22.7754	23.0328	21.5171	21.955	24.2544	22.9796	24.4446	22.762	22.8284	23.1469													6	6	6	19.9	19.9	19.9	44.155	0	20.52	259770000	24	0.796085	0.557361	-0.98042	-2.06393	0.663276	0.478758	-0.839469	-1.49584	1.25725	0.487196	-1.72458	-2.67916	0.146806	0.956019	0.140952
29.6439	29.0635	28.8897	29.7289	28.3162	28.1671	30.2062	29.8937	29.3392	28.1875	28.9144	28.8648													16	12	12	35.6	31.6	31.6	61.829	0	323.31	18479000000	216	1.54075	0.259685	-1.15743	-3.35159	0.832967	0.399665	-0.614009	-1.80079	0.822171	0.599224	-1.07564	-1.92598	0.764471	0.956019	0.543421
30.2831	29.9376	30.0316	30.2348	29.71	29.2737	30.377	30.4097	30.1868	29.4401	30.1282	30.0002													41	31	31	52.1	41.7	41.7	80.272	0	323.31	32225000000	381	0.83281	0.544218	-0.468354	-2.10579	0.86884	0.388549	-0.240437	-1.93358	0.786515	0.604641	-0.585019	-2.0428	0.391455	0.956019	0.227917
23.456	24.141	22.3462	23.6292	24.551	26.368	23.5907	22.6315	23.3174	22.5963	22.2238	22.713													14	14	14	10.6	10.6	10.6	153.89	0	33.539	280490000	36	0.890161	0.507862	-0.668857	-2.08237	0.0781095	0.918768	0.134562	0.225888	0.785785	0.604641	1.66956	1.95572	0.583658	0.956019	0.803418
22.9171	22.4159	22.9894	24.391	24.502	25.1101	22.551	23.7005	21.6584	21.8209	21.2591	22.3381													8	8	8	7	7	7	134.55	0	29.558	174900000	20	NaN	NaN	0	NaN	NaN	NaN	0	NaN	1.21615	0.487196	2.03109	3.21423	NaN	NaN	0
28.7425	29.0358	28.9352	29.0698	28.8298	27.4775	27.8458	28.4839	27.8943	28.3842	28.8332	28.9667													47	47	47	47.2	47.2	47.2	124.34	0	269.57	7948500000	460	1.12787	0.383424	0.653349	2.41643	1.39247	0.209323	0.829835	3.73116	0.274702	0.776821	0.384373	0.716614	0.360083	0.956019	0.176486
28.3995	28.7386	28.4853	28.2669	28.0215	26.5933	28.5241	29.2495	28.8189	27.5384	27.1768	28.6371													38	38	28	37.8	37.8	30.4	122.87	0	234.73	3590400000	267	0.931159	0.483318	-1.08006	-2.21777	0.577456	0.516306	-0.323024	-1.38079	0.89385	0.558949	-1.23693	-2.19824	0.651921	0.956019	0.757035
24.966	24.8847	24.5526	25.649	24.6161	23.9579	25.4326	25.2998	25.3681	20.9092	25.2791	24.4352													13	13	11	26.7	26.7	23.2	58.92	0	138.29	849110000	50	0.514688	0.692794	-1.82569	-1.36358	1.42965	0.197669	-0.565748	-4.28188	0.479931	0.711432	-0.625855	-1.26781	0.350587	0.956019	1.25994
21.524	24.9725	24.4092	23.6563	24.5418	24.2871	20.0449	24.7835	22.5153	20.8209	24.2278	24.011													9	7	7	13.1	11.8	11.8	73.114	0	32.081	459910000	37	0.118208	0.937142	0.572003	0.325657	0.272776	0.726935	1.18734	0.68402	0.473183	0.711432	1.71383	1.22996	0.149432	0.956019	0.615336
21.9859	22.8824	23.5924	21.1543	22.5625	23.218	23.2418	24.4623	23.0832	21.9387	23.7973	23.0921													7	7	7	7	7	7	111.54	0	18.206	169690000	22	0.394717	0.750384	-0.653048	-0.939411	0.536633	0.539858	-0.775488	-1.21731	0.77252	0.605529	-1.28413	-1.71529	0.0593282	0.971594	-0.12244
26.8034	27.3967	27.6083	26.7406	26.7895	26.3837	22.0148	26.8588	25.4888	25.4706	25.2304	26.9704													39	39	39	16.8	16.8	16.8	292.28	0	102.7	1129700000	148	0.272584	0.84433	1.10302	0.715776	0.647901	0.483918	2.48204	1.69813	0.48457	0.711432	1.8505	1.27858	0.953802	0.956019	1.37903
22.7708	24.9954	24.7211	24.4753	25.0713	24.3119	22.5444	22.6712	22.1575	20.8447	22.5552	21.1777													5	5	5	3.9	3.9	3.9	128.3	0	7.0148	226060000	26	NaN	NaN	0	NaN	0.888037	0.383037	1.70477	2.37715	2.59947	0.0812453	2.1618	7.78432	1.36206	0.956019	2.63661
22.6592	21.1781	22.4097	22.6505	23.9658	28.4371	21.755	23.5892	23.281	20.8143	23.384	22.068													20	20	20	27.4	27.4	27.4	90.954	0	138.33	1527600000	22	NaN	NaN	0	NaN	NaN	NaN	0	NaN	0.460327	0.711432	2.14271	1.164	NaN	NaN	0
27.3788	27.1641	27.7298	27.5933	27.6599	23.7689	21.81	23.8685	21.5048	21.6421	27.2166	26.5948													7	7	7	41.9	41.9	41.9	20.894	0	29.178	4031200000	44	0.592972	0.671948	2.75671	1.44064	1.76193	0.134481	5.02983	6.61498	1.14597	0.507498	3.94627	2.65765	0.486598	0.956019	2.27311
25.5758	25.7274	24.9384	25.4792	22.7794	22.7751	25.9293	26.5649	25.7224	25.5766	25.9578	25.0801													13	13	13	34.3	34.3	34.3	46.649	0	63.895	1205300000	59	0.675749	0.624049	-0.534052	-1.48794	0.874534	0.385198	-0.658384	-1.87965	0.966886	0.554325	-2.3943	-2.55896	0.13024	0.958387	-0.124332
22.5502	24.9369	24.3877	24.383	22.5435	25.3888	23.7931	24.7241	23.4228	23.5593	24.6054	23.2862													4	4	1	25	25	6.1	17.276	0	10.942	346810000	30	0.105278	0.945625	-0.163036	-0.292128	0.00856719	0.98946	-0.0217285	-0.026533	0.0453868	0.950404	0.125128	0.13622	0.0581718	0.971594	0.141307
24.1834	24.2638	24.0275	23.8329	24.5557	21.7313	24.9403	24.2606	23.3187	24.0986	22.1332	24.2539													7	7	7	29.6	29.6	29.6	34.93	0	16.923	388180000	28	0.332879	0.788679	-0.67801	-0.818101	0.00985487	0.989329	-0.0150115	-0.0315868	0.330408	0.757459	-0.799931	-0.825683	0.362504	0.956019	0.662999
24.6662	24.5089	25.2996	24.407	24.335	23.5822	23.4621	23.713	21.2715	22.9891	25.1474	25.412													8	8	8	44.6	44.6	44.6	30.039	0	64.898	597150000	35	0.712114	0.601253	1.7006	1.55888	0.952361	0.351102	2.00937	2.47398	0.634416	0.658957	1.29253	1.57808	0.135137	0.958387	0.308778
26.3436	27.5585	28.0212	26.9292	29.0851	31.3945	28.8454	27.1422	28.6394	28.9519	28.832	26.3847													18	18	16	57.1	57.1	48.3	26.697	0	316.28	22876000000	159	0.0523303	0.98099	-0.152784	-0.153733	0.542197	0.539858	-0.901222	-1.22837	0.25224	0.778738	0.927281	0.663988	0.306091	0.956019	-0.748437
23.2509	23.4307	23.6944	23.0138	23.3797	23.2642	21.8053	24.0171	23.052	22.4583	22.3627	21.561													7	7	5	26.8	26.8	20.7	35.196	0	14.451	158100000	22	0.484579	0.708053	-0.830784	-1.18584	0.285479	0.715465	0.500567	0.766526	0.139899	0.856487	0.261111	0.402173	1.562	0.956019	1.33135
26.1109	25.7213	26.1754	25.964	25.0331	24.6301	21.9389	23.1473	22.7837	25.0156	26.3507	26.1508													17	17	17	16.6	16.6	16.6	124.19	0	59.867	824930000	70	2.34431	0.0777911	3.21569	5.86167	2.28209	0.0766849	3.37921	8.77703	2.06861	0.154039	2.58572	4.85081	0.131123	0.958387	0.163524
22.5047	21.9136	22.2205	23.5277	22.8942	23.2021	26.0131	27.426	26.5565	20.8851	22.5416	22.494													14	14	14	15.3	15.3	15.3	119.65	0	73.271	384000000	33	2.51742	0.0601644	-4.69167	-6.87523	2.46216	0.0587835	-4.45227	-9.99506	2.21396	0.134419	-3.45724	-7.67807	NaN	NaN	0
27.6176	26.7653	27.6411	27.9799	26.6269	26.7075	28.0232	28.7014	28.0441	27.7656	27.0634	27.1042													9	9	9	29.5	29.5	29.5	43.383	0	105.65	6104100000	132	1.38481	0.282548	-0.945166	-2.96856	1.15607	0.266841	-0.914886	-2.51263	0.991763	0.543858	-1.15145	-2.34257	0.0275981	0.982666	0.0302798
22.5781	22.6238	23.6091	21.5347	22.7782	21.9079	22.2525	22.3834	22.1093	22.6884	21.5641	23.5152													3	3	3	6.5	6.5	6.5	52.488	0	5.1245	110310000	12	0.215302	0.886425	0.340813	0.59694	0.765379	0.437508	0.688578	1.99297	0.1644	0.832313	-0.17482	-0.46395	0.199976	0.956019	0.347766
23.4875	23.2246	23.5365	23.2156	24.0282	21.8961	21.3364	23.081	23.8026	20.0051	23.4728	23.272													7	7	7	10	10	10	78.549	0	13.21	164860000	16	0.133015	0.927994	-0.490075	-0.365367	0.343264	0.667156	0.676193	0.915708	NaN	NaN	0	NaN	0.388823	0.956019	1.16627
22.681	22.8056	23.7511	21.0935	24.4332	23.1055	22.5325	23.234	23.5542	21.5764	23.433	22.0106													4	2	2	58.4	33.7	33.7	10.35	0	30.632	197340000	31	0.504395	0.70242	-0.766851	-1.2044	NaN	NaN	0	NaN	0.0760613	0.918794	-0.229471	-0.225719	0.475606	0.956019	0.739199
25.13	25.0635	25.5935	22.1806	25.5894	26.4492	24.8617	25.9608	25.5833	22.528	24.8315	25.5911													14	14	14	30.3	30.3	30.3	54.854	0	278.86	1263000000	46	0.470443	0.708053	-1.15175	-1.18042	0.214985	0.780944	-0.206298	-0.568389	0.196288	0.821186	-0.728878	-0.542843	0.383952	0.956019	0.945451
24.6607	24.7656	24.6871	25.1227	25.0092	23.3415	24.9926	25.3113	24.6702	23.3786	24.9587	21.2075													11	11	9	22.3	22.3	19.4	58.232	0	67.265	583830000	37	0.627563	0.66005	-1.80979	-1.64077	0.585908	0.510665	-0.286884	-1.52803	0.316915	0.761859	-0.500244	-0.827163	0.528279	0.956019	1.5229
23.4532	23.9917	21.0641	22.1575	21.9136	23.2595	23.4702	23.0273	22.503	21.493	24.0485	23.8074													9	9	9	12.3	12.3	12.3	89.834	0	14.841	276240000	27	0.0443362	0.98099	0.116157	0.134869	0.0576844	0.941894	-0.163842	-0.173911	0.474162	0.711432	-0.556622	-1.11422	0.0814607	0.965919	-0.279999
27.3786	27.3099	27.6444	27.6294	28.2332	28.2279	27.6373	27.6127	27.2583	27.1755	28.0051	27.3899													17	17	17	53.6	53.6	53.6	32.004	0	66.346	6256500000	130	0.0244771	0.992869	0.0207348	0.074813	0.134998	0.851369	-0.0584761	-0.366938	0.99146	0.543858	0.527419	2.24598	0.102535	0.965919	-0.0792109
21.7598	24.514	24.2251	23.5349	24.691	22.4735	22.2755	24.3165	22.2884	23.8373	24.3108	24.0064													13	13	10	24.8	24.8	21.7	61.64	0	27.482	406820000	32	0.608811	0.661467	1.09136	1.57663	0.185254	0.799726	0.539522	0.487732	0.258698	0.776821	0.606359	0.650093	0.226358	0.956019	-0.551842
24.059	22.4297	23.5066	24.2359	22.398	21.4986	21.1115	22.5367	22.7151	23.4067	20.9046	24.1178													7	7	7	21.7	21.7	21.7	44.961	0	16.532	280600000	24	0.240243	0.864529	0.688593	0.626781	0.801873	0.414692	1.21067	1.73607	0.240352	0.788187	0.589751	0.619479	0.177582	0.956019	0.522073
19.9182	21.5771	23.214	22.6814	23.9213	24.1116	21.8702	22.039	22.3295	22.7045	23.5892	23.556													2	2	2	43.1	43.1	43.1	6.4575	0	26.669	128650000	13	1.44058	0.275196	1.2037	3.77242	0.189131	0.797902	-0.509795	-0.53057	1.15938	0.499937	1.49185	3.18761	0.683539	0.956019	-1.71349
27.2521	26.3609	26.718	27.0592	26.5687	24.4513	26.066	26.5612	26.566	24.8153	25.6229	26.7283													18	18	18	21.8	21.8	21.8	117.01	0	169.19	1338400000	98	0.458899	0.717926	-0.67558	-1.16733	0.529038	0.542842	0.379269	1.23327	0.160561	0.834306	-0.371358	-0.45443	0.724479	0.956019	1.05485
24.3975	23.9815	24.3439	21.5308	22.0169	22.5042	22.5402	22.1851	22.3631	22.983	22.474	24.6278					+		S10A_MOCK						11	11	11	17.3	17.3	17.3	76.218	0	18.632	376310000	23	0.580686	0.672853	0.998816	1.51803	3.32871	0.0197767	1.87814	11.3088	NaN	NaN	0	NaN	0.512197	0.956019	0.879327
24.781	26.9954	27.7808	25.8317	28.2756	32.1631	26.7633	26.6698	27.1253	28.4715	25.8501	25.1156													92	92	84	46.4	46.4	43.7	242.56	0	323.31	11468000000	286	0.124996	0.927994	-0.373748	-0.363575	0.126544	0.85969	-0.333742	-0.367234	0.386927	0.737184	1.90398	1.0299	0.00969232	0.993267	0.040006
23.464	21.6566	22.1722	23.3117	22.5297	23.6729	22.2657	22.2662	23.3914	22.1363	23.3952	24.2639													4	4	4	32.2	32.2	32.2	19.777	0	13.978	198510000	20	0.350592	0.777007	0.624018	0.863532	0.115577	0.871916	-0.210178	-0.320632	0.452118	0.711445	0.530369	1.05121	0.435424	0.956019	-0.834196
26.3234	22.0423	26.3153	26.0606	26.5823	24.6491	26.9016	26.8771	26.3631	28.2365	24.9338	26.5582													8	8	8	19.5	19.5	19.5	46.276	0	32.346	1759500000	91	0.0461114	0.98099	-0.137788	-0.142127	0.482196	0.570696	-1.82029	-1.2672	0.625432	0.658957	-0.949974	-1.57397	0.409378	0.956019	-1.6825
28.0158	28.0964	28.3304	28.1694	27.7405	27.7385	28.4682	28.1357	28.1413	27.185	27.9322	28.0102													27	27	27	38.3	38.3	38.3	69.491	0	216.09	7796900000	204	0.780228	0.557813	-0.539274	-1.89161	0.27962	0.720411	-0.100894	-0.696559	0.929458	0.558949	-0.365618	-2.0244	0.634498	0.956019	0.43838
21.9322	27.5441	21.311	25.222	21.9392	25.0395	22.1236	24.0916	22.6957	26.8532	26.3253	26.7125													9	2	2	7.5	1.8	1.8	111.93	0	9.3835	1874800000	31	1.7249	0.211087	3.66005	6.04553	0.104059	0.882205	0.625472	0.302649	0.365286	0.744002	1.09663	0.902591	0.576701	0.956019	-3.03458
25.1068	23.949	25.353	24.128	25.6907	22.2591	26.9302	26.341	26.747	26.3628	22.3899	26.7433													8	8	8	18.9	18.9	18.9	49.364	0	29.82	1015000000	71	0.406605	0.745407	-1.50745	-1.07452	1.45029	0.191804	-1.86981	-4.00794	0.949577	0.554325	-2.64681	-2.62816	0.0843279	0.965919	-0.362364
24.3734	24.7744	24.5824	23.6057	24.3538	24.0242	22.486	22.71	21.276	21.3058	25.002	24.6169													11	11	11	16.7	16.7	16.7	91.706	0	101.68	483120000	28	0.475116	0.708053	1.48423	1.18279	1.58419	0.167897	2.41941	5.25742	1.44187	0.410295	1.83722	3.71002	0.292946	0.956019	0.935176
23.8722	21.9775	23.9729	23.9856	21.7708	23.0054	23.7449	22.752	21.9629	24.1621	22.6967	23.7857													4	4	4	19.6	19.6	19.6	33.24	0	28.439	309530000	22	0.463119	0.71473	0.728255	1.07513	0.211701	0.782536	0.454289	0.548094	0.0415671	0.954215	0.100684	0.122422	0.126921	0.958387	-0.273966
24.9646	24.8793	21.6011	24.8628	22.8409	24.0171	21.8219	22.5047	22.9846	21.8926	23.2451	22.3093													6	6	6	12.3	12.3	12.3	58.281	0	12.79	432160000	16	NaN	NaN	0	NaN	0.469208	0.575248	1.37791	1.19046	0.948244	0.554325	1.46986	2.17307	0.451002	0.956019	1.33265
24.386	26.2575	26.1784	26.3313	26.6783	24.7249	22.1394	21.4002	22.9379	25.1568	26.2842	26.9847													14	14	14	16.7	16.7	16.7	122.49	0	72.816	890510000	88	2.30006	0.0834965	3.98274	5.74494	1.89544	0.111018	3.44814	4.56499	2.03707	0.162393	3.75233	5.0181	0.262657	0.956019	-0.534598
24.2833	26.0456	27.6998	26.9055	28.1033	31.7614	28.2661	25.9074	28.5434	28.6371	28.6028	23.7991													36	36	34	49	49	46.9	89.191	0	323.31	16363000000	234	0.109204	0.940848	-0.559279	-0.308723	0.53004	0.542768	-1.56274	-1.20839	0.320864	0.761859	1.35114	0.802812	0.201909	0.956019	-1.00346
27.7964	27.3998	27.349	27.3845	26.4562	26.317	27.1315	27.6401	27.424	25.9526	27.5088	27.4225													19	19	14	30.2	30.2	24.6	74.324	0	213.21	4775400000	140	0.316831	0.802316	-0.43722	-0.831196	0.222687	0.772566	0.116548	0.570603	0.772264	0.605529	-0.679304	-1.85587	0.410426	0.956019	0.553768
27.0075	22.2573	27.0066	27.2751	27.0008	22.4517	26.3253	27.5247	21.9045	23.8161	27.1698	26.9258													15	11	11	22	17	17	73.652	0	15.521	2075500000	43	0.128939	0.927994	0.719062	0.355731	0.0247456	0.971825	0.172296	0.0739582	0.047949	0.947551	0.324352	0.140009	0.101637	0.965919	-0.546766
28.7156	29.4012	29.6232	27.9909	27.8452	24.8913	21.6621	21.6739	22.2659	27.9259	28.9018	29.376				+	+		S10A_MOCK;WT_MOCK						39	39	39	55.1	55.1	55.1	79.817	0	323.31	10241000000	225	3.02385	0.0312586	6.8673	14.5767	4.28269	0.0063276	7.37937	21.823	1.47238	0.399958	5.04185	4.89852	0.421742	0.956019	0.512061
27.0065	21.7896	25.424	20.7945	24.0299	22.6535	21.5862	23.5532	21.8318	21.1446	23.3241	25.1147													5	5	5	12	12	12	45.861	0	28.367	839610000	20	0.258803	0.846177	0.870753	0.667718	0.594288	0.506292	2.41629	1.45238	NaN	NaN	0	NaN	0.327578	0.956019	1.54554
26.351	25.5525	25.828	26.2304	25.5485	24.9125	25.7393	25.7119	25.5873	25.0454	25.9988	26.3832													20	20	20	31.8	31.8	31.8	92.25	0	84.315	1691000000	85	0.110097	0.940164	0.129649	0.323809	0.367672	0.645052	0.231014	0.967417	0.102072	0.901483	-0.115708	-0.301809	0.0760996	0.965919	0.101365
26.151	24.8988	25.0449	25.3165	24.7823	20.4356	23.3288	24.5212	24.4606	23.9844	24.9455	25.1272													19	19	19	22	22	22	114.71	0	75.362	690940000	62	0.480887	0.708053	0.582145	1.108	1.07058	0.295264	1.2614	2.27798	0.129397	0.863987	-0.592074	-0.371542	0.567434	0.956019	0.679255
25.3945	26.15	24.8928	25.87	26.5645	26.5556	26.4837	26.0257	26.0711	25.5034	25.8648	25.4373													12	12	12	44.1	44.1	44.1	33.296	0	78.22	2034700000	71	1.39424	0.282471	-0.591703	-3.00077	0.744444	0.447309	-0.714398	-1.8162	0.189118	0.824303	0.13651	0.501346	0.109804	0.965919	-0.122695
24.411	21.3647	24.4618	24.7639	22.9071	21.8525	23.7324	23.4185	21.2251	22.9814	22.7707	23.8468													10	10	10	10.1	10.1	10.1	140.28	0	24.067	168700000	27	0.174204	0.906692	0.407656	0.476989	0.181914	0.801407	0.620508	0.480076	0.120167	0.874037	0.382494	0.329663	0.0662032	0.971142	0.212852
28.4291	27.3252	27.9595	27.5274	26.9674	27.5299	28.8995	27.465	28.5149	27.7806	27.3885	27.9836													11	11	11	25.9	25.9	25.9	36.224	0	85.547	7561400000	150	0.505085	0.70242	-0.575554	-1.24328	0.291713	0.711641	-0.388562	-0.726452	0.842933	0.583339	-0.95156	-2.03433	0.192286	0.956019	0.186992
24.8725	24.3898	24.9433	25.2722	24.8584	22.2296	23.2967	22.4737	23.2423	21.0698	25.0245	24.9369													8	8	8	23.6	23.6	23.6	43.944	0	31.731	582560000	40	0.180513	0.905392	0.672847	0.505638	2.07752	0.091033	1.73099	5.45049	0.440378	0.714436	1.11586	1.12813	0.298378	0.956019	1.05814
24.1662	24.7001	22.9229	24.7384	25.7673	26.3381	24.824	24.7196	22.9278	24.6978	24.3185	21.0672													17	17	17	40.1	40.1	40.1	59.366	0	74.857	1079500000	46	0.233115	0.865797	-0.795938	-0.609329	0.100647	0.884994	-0.227368	-0.280744	0.86142	0.573369	1.45744	1.88499	0.163679	0.956019	0.56857
24.9173	23.2608	25.0265	21.3808	22.2601	22.9967	22.8959	24.0768	22.9355	24.9025	22.4803	25.3643													8	8	8	27.5	27.5	27.5	34.852	0	37.005	488550000	30	0.387565	0.750384	0.946295	0.970988	0.707412	0.466423	1.09879	1.59227	NaN	NaN	0	NaN	0.0487396	0.971594	0.152498
24.1838	25.3492	25.2745	24.3866	25.4231	25.6169	21.8382	25.5686	25.1434	22.7009	24.4497	25.0729													15	15	15	41.3	41.3	41.3	41.515	0	62.225	872860000	61	0.0261716	0.992869	-0.108891	-0.0791211	0.224922	0.771835	0.752407	0.607911	0.294391	0.776123	0.958797	0.773649	0.442012	0.956019	0.861298
26.1016	26.0994	25.6534	26.463	26.5891	24.7758	22.9455	22.3715	23.9466	25.8772	26.3645	26.0439													9	7	7	25	22.2	22.2	33.31	0	17.562	1800600000	69	1.80015	0.195044	3.00733	6.2399	1.76303	0.134481	2.86359	5.91926	1.68959	0.27513	2.85473	3.83707	0.279984	0.956019	-0.143738
21.4534	24.7687	25.3757	23.7266	26.3608	29.6465	25.0375	23.3082	25.3098	23.9283	25.5686	24.0462													10	9	9	69.3	64.1	64.1	16.941	0	100.52	2668800000	50	0.0151239	0.993537	-0.0374851	-0.0457324	0.186233	0.798983	-0.685947	-0.500465	0.442523	0.714033	2.02613	1.11113	0.179144	0.956019	-0.648462
26.0187	25.5105	25.5462	25.9672	25.4303	22.9082	25.3086	25.9969	25.4993	24.0616	23.3969	25.9661													17	15	15	22.5	18.9	18.9	82.564	0	34.318	1177300000	59	0.555434	0.684288	-1.12669	-1.41404	0.125362	0.860446	0.0901953	0.343576	0.325893	0.761859	-0.832997	-0.863142	0.598519	0.956019	1.21688
27.9618	27.803	27.3286	27.7032	27.2295	26.2226	27.596	27.8362	26.941	27.5431	27.4608	27.5007													11	11	11	36.5	36.5	36.5	49.419	0	141.5	5506300000	130	0.0530019	0.98099	0.0438442	0.163261	0.293207	0.710968	0.240112	0.731516	0.318164	0.761859	-0.40597	-0.792914	0.386377	0.956019	0.196267
27.705	25.7379	26.1844	26.5081	22.4815	25.961	26.299	25.8724	27.3986	26.8921	25.7672	25.981													7	7	7	25.1	25.1	25.1	31.884	0	16.29	2499300000	70	0.209058	0.889322	-0.309884	-0.543012	0.00837426	0.98946	0.0191587	0.0255745	0.458117	0.711432	-1.53977	-1.14874	0.17833	0.956019	0.329042
22.4647	26.0009	25.5569	22.7176	25.7368	26.5795	22.573	22.708	29.0182	22.2729	26.1309	24.8144													25	3	2	68.6	12.2	9.1	49.895	0	62.892	1484700000	39	0.0503935	0.98099	-0.360322	-0.149577	0.0124487	0.986676	-0.0922241	-0.038434	0.03348	0.963299	0.2449	0.100863	0.0584597	0.971594	0.268098
29.7919	29.3446	29.4934	29.5264	28.7222	26.9666	27.1039	26.1641	26.5368	28.6131	27.6316	29.2538													48	48	48	39.8	39.8	39.8	148.85	0	290.81	5586000000	287	1.44311	0.275196	1.89788	3.48151	2.56015	0.0541868	2.94166	9.70112	0.894196	0.558949	1.80346	2.24417	0.825517	0.956019	1.04379
23.3441	25.2318	25.3587	24.3433	27.1531	30.1535	25.7254	25.2363	26.2789	26.6771	26.4526	23.5017													10	10	10	56	56	56	17.068	0	67.11	3208400000	89	0.0633592	0.98099	-0.203049	-0.190385	0.642151	0.488938	-1.10197	-1.53548	0.323678	0.761859	1.4698	0.862367	0.295337	0.956019	-0.898918
25.4068	24.9413	22.9304	24.5449	21.0582	23.361	24.2371	23.0181	22.6862	24.7901	23.4038	25.0678													6	6	6	45.9	45.9	45.9	22.083	0	75.713	563740000	32	0.724595	0.592278	1.10677	1.58565	0.532153	0.542678	1.11238	1.24391	0.10098	0.90168	-0.325747	-0.289037	0.00198016	0.999146	0.00561333
22.082	22.5615	23.1976	24.0645	23.2486	23.1949	23.0176	22.9598	23.0668	22.5535	22.1809	23.6048													4	4	4	17.1	17.1	17.1	23.338	0	5.0366	180950000	26	0.195772	0.895718	-0.235019	-0.54983	0.468383	0.575248	-0.401067	-1.23567	0.649944	0.658957	0.487926	1.72398	0.111922	0.965919	-0.166048
22.8227	20.6606	22.2196	21.5019	25.0606	29.2786	23.9912	23.0598	22.9095	21.2172	24.4371	21.9595													24	24	22	42.5	42.5	40.2	72.759	0	323.31	2643400000	64	0.289445	0.827444	-0.782193	-0.758982	0.837366	0.39713	-1.41922	-1.95057	0.322454	0.761859	1.96023	0.862425	0.208721	0.956019	-0.637025
23.5797	22.5937	22.4542	21.0612	22.6228	21.9287	24.6242	23.6917	22.7196	22.8024	23.7236	21.2494													3	3	3	18.1	18.1	18.1	22.655	0	46.183	100910000	12	0.520672	0.689822	-1.08671	-1.19749	0.52643	0.545029	-0.802628	-1.22716	1.1786	0.487196	-1.80756	-2.54015	0.126143	0.958387	0.284085
23.9957	21.9105	22.0832	24.1714	24.0452	21.7258	21.6762	23.4569	22.8686	23.2611	22.3247	23.9142													3	3	3	15.6	15.6	15.6	25.002	0	32.864	232320000	22	0.288682	0.827444	0.499415	0.715533	0.00157265	0.998544	-0.00410589	-0.00483619	0.267994	0.776821	0.646915	0.6795	0.242093	0.956019	-0.503521
23.4386	23.5753	23.2106	24.0542	23.8035	22.9545	23.2857	24.1305	23.1142	22.7882	23.381	21.8918													4	4	4	11.9	11.9	11.9	50.413	0	9.9232	252950000	25	0.687605	0.61804	-0.823167	-1.5391	0.106435	0.878577	-0.101992	-0.307527	0.0719076	0.924381	0.0939376	0.205281	0.631321	0.956019	0.721175
27.992	27.477	27.7891	28.3119	27.8563	24.4748	21.8598	23.5106	22.548	26.6109	27.7071	27.5189				+			WT_MOCK						26	26	26	62.6	62.6	62.6	54.022	0	131.35	4770800000	174	2.67449	0.0481914	4.63951	7.91358	2.29692	0.0753053	5.11323	10.1934	1.24092	0.487196	4.24152	3.25887	0.526237	0.956019	0.473724
24.865	24.7783	24.899	25.445	25.1176	20.605	25.816	25.8359	26.1787	24.4166	24.5341	25.2982													8	8	8	33.5	33.5	33.5	29.411	0	36.77	829870000	66	1.46288	0.275196	-1.19391	-3.97446	2.14795	0.086216	-1.09611	-8.90409	0.536727	0.687755	-2.22103	-1.41824	0.120226	0.962429	0.0978012
32.754	32.2084	32.1466	32.7229	31.4112	31.517	32.7245	32.443	32.7297	31.974	32.2547	32.3866													39	39	39	44.5	44.5	44.5	95.737	0	323.31	139540000000	1025	1.27023	0.327695	-0.427299	-2.77102	0.506793	0.557004	-0.262713	-1.22212	0.671514	0.658128	-0.748678	-1.73605	0.286156	0.956019	0.164586
21.8547	23.7679	24.2947	20.477	25.3755	28.9488	24.2974	23.6482	25.2935	23.7063	24.8165	23.0819													13	11	11	62.3	53.6	53.6	26.927	0	323.31	3148300000	59	0.320201	0.802316	-0.544822	-0.781324	0.540006	0.539858	-1.10727	-1.25497	0.0689634	0.924846	0.520732	0.208148	0.244637	0.956019	-0.562444
24.403	23.7992	24.9924	24.6582	21.8105	23.4852	22.8408	23.5923	22.1136	21.7806	24.8507	24.6063													7	7	7	15	15	15	47.405	0	15.712	469600000	28	0.327573	0.793509	0.896973	0.835427	1.30034	0.233957	1.54929	2.82439	0.187903	0.824303	0.469044	0.504323	0.233128	0.956019	0.65232
22.9422	23.6044	22.9703	23.2999	23.0514	23.5147	22.6462	21.7356	23.3072	24.2447	23.6806	23.3091													24	4	1	56.6	10.8	2.7	49.953	0	19.174	311630000	26	0.978707	0.456526	1.18178	2.22736	0.49847	0.562343	0.609327	1.20833	0.605432	0.658957	0.725697	1.52835	0.748639	0.956019	-0.572457
24.6657	24.4209	23.6116	24.5493	23.0962	23.3944	23.8431	22.8462	22.2911	21.2861	22.1627	23.8567													9	9	9	18.8	18.8	18.8	58.467	0	25.421	435120000	28	0.245995	0.857444	-0.558267	-0.633993	1.01342	0.3234	1.23928	2.23446	0.468383	0.711432	0.686537	1.08212	0.89979	0.956019	1.79755
28.4857	28.3359	28.6815	28.6156	28.0522	27.4055	27.4893	28.3135	27.7063	27.9343	28.6261	28.4074													23	23	23	43	43	43	61.992	0	323.31	10080000000	190	0.686364	0.61804	0.486254	1.51868	1.00259	0.328395	0.664668	2.497	0.164074	0.832313	0.188059	0.439549	0.30846	0.956019	0.178414
23.9985	24.4844	24.945	22.7501	24.6135	24.0863	21.4874	24.6978	24.0952	22.1439	22.8377	24.3233													10	10	10	30.5	30.5	30.5	40.313	0	22.874	408960000	37	0.0979976	0.951434	-0.325191	-0.276439	0.397691	0.624607	1.04914	1.02616	0.123793	0.870715	0.389814	0.344799	0.812763	0.956019	1.37433
22.9178	21.1284	22.6041	22.793	22.0235	22.9068	23.0335	24.6092	22.4677	22.15	23.9266	22.7748													2	2	2	30.2	30.2	30.2	10.135	0	3.668	110840000	20	0.19454	0.896878	-0.419687	-0.508483	0.609613	0.503572	-1.1534	-1.36418	0.462654	0.711432	-0.79573	-1.13971	0.410892	0.956019	-0.733711
28.6351	28.6016	28.9544	28.2007	27.7932	26.2777	21.3164	22.5779	22.4192	28.1516	28.4329	29.0605				+	+		S10A_MOCK;WT_MOCK						28	28	28	53.3	53.3	53.3	70.414	0	279.98	3227700000	151	3.42212	0.0219086	6.44386	13.4499	2.70319	0.0463166	6.62582	16.07	2.56225	0.0823818	5.3194	7.52565	0.235655	0.956019	0.181962
25.4002	25.186	25.5378	26.0212	25.6035	24.2635	25.2704	26.046	25.4665	22.6531	25.6126	25.5251													12	12	12	12.1	12.1	12.1	100.67	0	37.264	829400000	68	0.382797	0.753701	-0.997368	-0.997632	0.340376	0.67054	-0.219616	-0.863494	0.190335	0.824303	-0.298201	-0.514975	0.294017	0.956019	0.777752
23.7355	24.8416	24.5166	24.5591	25.7155	22.7181	30.3345	30.6941	24.7628	21.7054	30.3597	22.1746													9	9	9	55.1	55.1	55.1	16.851	0	80.145	5323400000	100	0.483126	0.708053	-3.85056	-1.13147	0.810196	0.408825	-4.23259	-2.17299	0.844575	0.583339	-4.26628	-2.02287	0.043519	0.971594	-0.382028
24.2779	23.6782	24.1425	23.9912	23.2159	23.7253	24.2598	24.3198	24.2248	23.2816	23.7426	23.4588													9	9	9	19.7	19.7	19.7	64.989	0	29.142	302820000	34	1.60444	0.239702	-0.773783	-5.64344	0.489616	0.568516	-0.235238	-1.28061	0.962311	0.554325	-0.623964	-2.72314	1.09068	0.956019	0.538545
21.8923	21.5498	21.3663	23.2562	23.0769	23.549	24.3966	22.8875	23.647	22.9187	22.4102	23.3657													10	10	10	28.5	28.5	28.5	46.089	0	32.653	214020000	22	0.63054	0.66005	-0.745495	-1.44556	1.50351	0.181348	-2.0409	-4.41681	0.290474	0.776123	-0.349653	-0.765399	1.61734	0.956019	-1.29541
23.1416	21.8181	22.4725	22.2503	23.8598	30.1159	22.4675	22.6475	22.6549	24.5098	22.1144	21.427													54	54	54	38.4	38.4	38.4	196.71	0	323.31	2328700000	80	0.0318471	0.989399	0.0937748	0.100147	0.0983609	0.887523	-0.112556	-0.290894	0.442553	0.714033	2.81874	1.17456	0.0691986	0.970132	-0.206331
25.5036	22.3338	22.8555	24.4434	23.5859	21.7622	26.339	25.1094	21.8303	27.4456	22.0382	22.5742													3	3	1	47.9	47.9	17.8	8.1576	0	13.973	597470000	27	0.0646106	0.98099	-0.406888	-0.186311	0.197582	0.793101	-0.86193	-0.517546	0.295135	0.776123	-1.16239	-0.744799	0.0797368	0.965919	-0.455042
23.988	23.4764	23.658	23.2173	23.554	21.9953	23.9958	23.8121	24.0455	24.0503	23.0733	23.9343													7	7	7	29.7	29.7	29.7	34.222	0	51.952	325160000	36	0.316418	0.802316	-0.265165	-0.838512	0.615906	0.503572	-0.243685	-1.47052	0.798161	0.604641	-1.02894	-2.14894	0.0204125	0.989069	0.0214799
21.2469	22.3787	21.3581	22.5285	22.9176	22.3137	28.6542	29.1234	28.1657	22.1473	22.3087	22.7736				+	+	+	S10A_MOCK;S10D_MOCK;WT_MOCK						21	21	21	48.8	48.8	48.8	57.571	0	103.61	1715000000	82	3.92118	0.0154024	-6.23788	-18.6657	3.79939	0.0120195	-6.9865	-15.387	3.80443	0.0413302	-6.06114	-18.4718	NaN	NaN	0
24.0508	24.7854	24.4626	24.5744	24.654	24.0739	24.8608	23.9302	23.7402	23.0955	24.3757	24.1461													5	5	5	22.9	22.9	22.9	24.211	0	15.238	459440000	42	0.22692	0.875042	-0.304651	-0.580766	0.244449	0.751579	0.255839	0.629708	0.253728	0.778477	0.257008	0.657406	0.526565	0.956019	0.56049
27.3734	27.1879	27.4626	27.0695	26.7132	26.1863	26.3353	26.6409	26.415	25.3187	27.3002	27.3254					+		S10A_MOCK						24	24	24	39.1	39.1	39.1	73.964	0	57.572	3675800000	130	0.0923292	0.954052	0.184332	0.274704	2.67716	0.0463166	0.877579	7.18507	0.267883	0.776821	0.192577	0.707077	0.390783	0.956019	0.693247
27.967	28.4472	28.435	27.6961	27.3557	23.6662	22.1177	22.7909	22.7279	26.7524	28.5208	28.4492					+		S10A_MOCK						33	33	33	30.6	30.6	30.6	136.68	0	153.42	3611400000	215	2.22938	0.0912414	5.36198	8.6976	4.27594	0.0063276	5.7376	21.5215	1.00156	0.543858	3.69387	2.82396	0.231104	0.956019	0.375614
24.5969	23.604	24.4027	22.0016	22.3477	23.3512	21.9999	22.2312	21.6364	23.3806	21.6163	22.7098													7	7	7	9.8	9.8	9.8	104.66	0	18.041	199860000	17	NaN	NaN	0	NaN	2.19155	0.0822884	2.24537	6.42112	NaN	NaN	0	NaN	1.1819	0.956019	1.63231
25.4584	25.5889	25.2689	25.3042	23.6134	24.0062	24.1141	24.8894	21.8426	24.5219	25.691	24.9766													10	10	10	8.7	8.7	8.7	145.89	0	19.723	326710000	36	0.602312	0.669464	1.44778	1.48419	0.737351	0.447772	1.82333	1.98423	0.25668	0.776821	0.692552	0.661292	0.413438	0.956019	0.375549
24.2385	23.9061	24.9415	24.4243	23.8584	23.4202	22.1975	22.0234	22.836	24.026	24.8314	24.3888													10	10	10	14.8	14.8	14.8	96.331	0	24.797	372560000	30	2.42625	0.0711264	2.06308	6.07667	2.11213	0.086216	2.00973	5.11814	1.79158	0.238945	1.54863	4.05994	0.0473765	0.971594	-0.0533454
24.0964	24.7926	23.7774	24.0657	24.3585	25.9918	24.1355	22.5149	24.1784	24.1366	25.1159	24.4834													4	4	4	43.1	43.1	43.1	12.349	0	11.198	481360000	35	0.669038	0.631562	0.969039	1.56805	0.401589	0.62082	0.612524	0.981365	0.66706	0.658563	1.19576	1.47322	0.357924	0.956019	-0.356515
33.663	34.0535	34.1961	34.2386	34.3576	32.591	26.4938	22.5251	24.43	33.4736	34.2209	34.4124													16	16	16	45.8	45.8	45.8	44.863	0	323.31	454470000000	955	1.97936	0.139137	9.5527	8.08711	1.88633	0.111968	9.48792	8.20041	2.22921	0.133025	9.24614	7.2239	0.0678017	0.970975	-0.0647799
23.5171	23.1862	21.7084	22.064	23.1698	22.3348	21.4189	23.104	22.102	21.2308	21.7153	21.856													3	3	3	5.8	5.8	5.8	53.524	0	6.5069	158250000	13	NaN	NaN	0	NaN	0.330604	0.672981	0.595601	0.80411	NaN	NaN	0	NaN	0.815824	0.956019	1.2032
25.7208	26.4046	26.7662	25.9654	26.1972	25.0286	21.188	24.6434	22.7354	25.2616	26.7822	26.2016													26	26	26	28.2	28.2	28.2	115.73	0	110.21	1363200000	101	1.17676	0.366814	3.22622	2.95145	1.19239	0.259274	3.4416	3.29259	1.04962	0.543858	2.8748	2.70894	0.147442	0.956019	0.215382
28.7268	28.2434	28.3419	28.4413	27.8756	27.7353	28.6361	28.8219	28.8359	27.8662	28.6187	28.5101													30	30	30	36.9	36.9	36.9	108.58	0	233.43	9083300000	319	0.697386	0.610024	-0.432935	-1.77793	0.84265	0.396686	-0.327262	-2.03343	1.19415	0.487196	-0.747192	-3.3181	0.139085	0.958387	0.105673
23.0324	22.3992	21.8011	21.1133	22.4764	22.8709	25.0711	25.6455	25.2971	22.9361	22.5154	20.4521													4	4	4	11.9	11.9	11.9	39.949	0	15.964	150830000	10	1.36932	0.284103	-3.37001	-4.29027	2.22142	0.0805141	-2.92695	-7.45195	1.7155	0.26498	-3.18434	-5.70625	NaN	NaN	0
24.4372	24.3387	26.0957	23.9844	24.7916	21.8763	23.9048	23.385	24.3257	24.2996	24.8241	25.6111													12	12	12	35.6	35.6	35.6	50.646	0	60.309	736860000	58	1.0102	0.448368	1.0398	2.22055	0.724858	0.457466	1.0854	1.71859	0.123103	0.870982	-0.32104	-0.352532	0.0220006	0.989019	0.0456015
26.0572	27.3258	27.1342	21.5966	25.0738	23.6477	22.799	22.2593	22.11	23.7083	21.0505	27.3434					+		S10A_MOCK						19	19	19	14.8	14.8	14.8	155.98	0	65.472	1645200000	60	0.334617	0.788679	1.64462	0.895824	2.692	0.0463166	4.44961	9.9575	0.38914	0.737184	1.04992	1.01871	0.582742	0.956019	2.80498
28.1098	27.9388	28.1968	28.138	28.0199	27.4305	27.7854	28.7052	28.5096	26.6129	28.2905	28.1468													33	31	31	36.5	35.5	35.5	114.76	0	323.31	6653000000	293	0.442059	0.72193	-0.650002	-1.0737	0.330965	0.672981	-0.251571	-0.867934	0.585713	0.661084	-0.470587	-1.32496	0.270553	0.956019	0.398431
23.9058	23.2953	22.1735	23.9227	24.26	23.3325	21.2773	24.6626	22.3462	22.0454	23.9875	21.2055													4	4	4	15.4	15.4	15.4	31.705	0	19.609	295230000	22	0.0962559	0.951434	-0.349231	-0.269681	0.114888	0.872226	0.362843	0.323816	0.402848	0.734045	1.07639	1.03976	0.292231	0.956019	0.712074
24.6683	25.95	25.5737	25.148	25.9131	26.1339	25.4768	26.9193	26.0014	24.7841	25.5371	24.7419													5	5	5	58.1	58.1	58.1	10.116	0	44.549	914230000	51	0.992909	0.451177	-1.11148	-2.24804	0.575517	0.516438	-0.73517	-1.29478	0.313693	0.765803	-0.40081	-0.775762	0.332687	0.956019	0.376312
25.1207	24.1912	21.1925	24.9114	23.0371	21.2712	24.0496	24.421	22.6929	22.8826	24.0147	24.0834													9	9	9	17.2	17.2	17.2	60.228	0	20.046	483490000	27	0.0312328	0.989399	-0.0609099	-0.0931678	0.0569486	0.942302	-0.219677	-0.16945	0.207293	0.814622	-0.64793	-0.551468	0.0416659	0.973306	-0.158767
23.695	23.8621	23.1432	23.6668	23.6148	22.6532	22.0282	24.2271	23.7615	22.231	23.6412	21.7853													7	7	7	10	10	10	78.909	0	10.018	204790000	23	0.377132	0.758501	-0.786441	-0.901828	0.112413	0.872922	0.227839	0.323908	0.0118282	0.989823	-0.0273285	-0.036644	0.690853	0.956019	1.01428
27.5056	27.9476	28.1927	27.7774	27.4126	24.8185	26.6094	27.2713	27.039	26.6105	26.6185	27.9307													40	40	40	30.1	30.1	30.1	160.25	0	114.99	1847300000	171	0.0559844	0.98099	0.0799872	0.166748	1.50394	0.181348	0.908726	3.25331	0.10922	0.890144	-0.303754	-0.319252	0.719453	0.956019	0.828739
27.6386	26.6302	27.0929	27.6518	26.9679	24.4312	22.2384	22.9193	23.0289	25.1048	26.9974	27.2818					+		S10A_MOCK						14	14	14	40.8	40.8	40.8	44.934	0	109.39	3321800000	109	1.6631	0.224666	3.73246	5.13691	3.4224	0.0184307	4.39166	11.4909	1.23405	0.487196	3.6214	3.58429	0.350065	0.956019	0.659206
26.4162	23.6217	23.9826	23.4685	23.5441	21.9092	25.9497	23.222	24.4759	26.0354	24.3159	24.3097													7	7	7	35.4	35.4	35.4	24.992	0	83.9	763210000	36	0.126064	0.927994	0.337807	0.346383	0.03563	0.958695	0.124257	0.105338	0.737669	0.622106	-1.57528	-1.65566	0.0705377	0.968412	-0.21355
23.3777	23.6453	23.3464	23.3885	23.2931	22.6823	23.4043	21.6782	22.9595	23.3247	23.5335	23.3182													7	7	7	9.3	9.3	9.3	94.086	0	17.984	204140000	23	0.519808	0.689822	0.711453	1.36233	0.567431	0.518517	0.775757	1.4747	0.304233	0.773206	0.440623	0.783013	0.209138	0.956019	0.0643037
26.7579	26.6728	26.3802	26.3919	26.0935	21.4379	22.2601	23.6115	22.0609	21.5232	26.576	25.894													17	17	17	30.2	30.2	30.2	64.358	0	57.591	1936500000	63	0.481835	0.708053	2.0202	1.21982	1.9415	0.103004	3.95941	7.91365	0.469446	0.711432	1.99694	1.19132	0.46203	0.956019	1.93921
23.1926	23.6022	23.5517	23.2826	21.4595	24.102	21.7921	23.8678	22.1392	21.953	23.6026	23.2701													4	4	4	12.1	12.1	12.1	34.47	0	7.1061	209700000	16	0.156381	0.921179	0.342207	0.419402	0.50053	0.560829	0.849102	1.29684	0.125866	0.868799	0.34832	0.344553	0.374618	0.956019	0.506895
23.5701	24.3625	21.4036	22.5003	23.0923	22.5664	23.5685	22.7238	21.2726	22.969	22.1418	22.8767													6	6	6	23.3	23.3	23.3	35.619	0	48.486	300320000	18	0.065956	0.979873	0.140884	0.195753	0.204266	0.7863	0.590458	0.532075	0.0971774	0.904838	0.198075	0.284552	0.175416	0.956019	0.449574
27.9442	27.7189	28.106	28.2355	28.148	26.6802	27.8388	28.6928	28.2943	27.3854	27.8636	27.7582													38	30	22	52.7	42.1	31.7	97.359	0	188.77	6666900000	265	0.928932	0.483318	-0.606262	-2.11835	0.536799	0.539858	-0.352283	-1.29975	0.426349	0.718611	-0.587438	-1.04603	0.615202	0.956019	0.253978
24.9421	24.9685	25.5469	25.1984	24.1809	23.7548	22.6369	23.3649	22.5259	24.0552	25.2862	25.8163													12	12	12	40.9	40.9	40.9	44.621	0	31.357	795060000	56	1.47846	0.275196	2.21	3.78249	2.54395	0.0550747	2.30995	7.02276	1.31596	0.473686	1.53547	3.05504	0.0599915	0.971594	0.0999584
24.2176	21.3015	24.1908	24.774	25.0987	20.976	22.1635	22.3248	21.8263	23.8886	22.7468	24.2164													6	6	6	24.7	24.7	24.7	27.013	0	8.787	357920000	22	1.18801	0.362431	1.51242	3.22498	0.440718	0.592949	1.13175	1.15642	0.429857	0.718611	1.51137	1.13504	0.127299	0.958387	-0.380674
24.7961	23.2912	24.26	24.4631	24.1311	21.4002	21.3338	22.4216	22.8631	22.7465	22.7334	24.5253													7	7	7	14.5	14.5	14.5	47.019	0	15.976	307590000	19	0.675853	0.624049	1.12892	1.50764	1.40561	0.204641	1.90963	3.01776	0.426278	0.718611	1.12534	1.05022	0.44877	0.956019	0.78071
26.5113	27.1596	27.3963	26.5757	27.2601	25.7008	21.7024	22.0634	24.0442	23.3154	23.7733	26.277													35	35	35	16.4	16.4	16.4	292.48	0	106.41	799510000	97	0.71353	0.601253	1.85194	1.57814	1.7725	0.133767	4.41913	5.70572	1.80737	0.234253	3.90891	4.5641	1.00697	0.956019	2.56719
28.8115	28.8442	29.1235	29.0036	29.3399	28.015	28.4328	29.5758	29.2331	27.8898	29.1622	28.9235													43	43	43	44.6	44.6	44.6	113.67	0	318.9	12468000000	433	0.336442	0.788679	-0.422068	-0.816613	0.155378	0.830282	-0.154161	-0.436955	0.219114	0.802089	-0.294404	-0.563685	0.246006	0.956019	0.267907
29.024	29.5608	29.3978	29.148	29.1119	27.6125	28.4401	29.4417	28.917	28.3972	28.4703	29.0081													42	42	41	34.1	34.1	33.4	175.96	0	323.31	5422200000	317	0.363779	0.766754	-0.307761	-0.885596	0.501575	0.560829	0.394574	1.19562	0.199997	0.819097	-0.308811	-0.529883	1.29946	0.956019	0.702335
24.9228	25.3925	24.4506	24.0023	24.9566	27.5021	23.1798	22.7836	23.8954	23.5765	24.2233	25.0048													18	18	18	21.2	21.2	21.2	121.72	0	118.63	1326100000	75	0.856761	0.534576	0.981941	1.86784	1.71517	0.14148	1.6357	3.85772	0.793215	0.604641	2.20072	2.01157	0.573966	0.956019	0.653761
26.4956	26.2374	26.1305	26.4499	26.0962	24.8177	25.5095	22.8261	24.004	25.3972	26.6179	26.4041													6	6	6	24.1	24.1	24.1	26.383	0	37.259	1763200000	62	0.984015	0.454402	2.02656	2.34842	0.980276	0.339642	2.17467	2.77358	0.807412	0.604641	1.67476	1.81784	0.132505	0.958387	0.148113
24.7618	21.504	24.3294	24.9802	25.1263	23.7037	23.3822	23.2584	23.9781	21.8163	23.1156	23.3359													6	6	6	24.8	24.8	24.8	29.745	0	16.377	276790000	18	NaN	NaN	0	NaN	0.00234041	0.997862	-0.00786781	-0.00752616	0.893779	0.558949	1.06384	2.1129	0.265021	0.956019	0.775791
25.2656	24.913	25.3534	22.9234	22.6772	22.5488	22.7353	23.9949	22.735	24.9562	25.4745	24.8949													12	12	12	24.7	24.7	24.7	53.193	0	44.171	762680000	38	1.54725	0.259288	1.95349	4.26178	1.50961	0.181348	2.02227	4.58635	NaN	NaN	0	NaN	0.108412	0.965919	0.0687733
21.367	24.4566	24.5834	23.0767	23.0469	21.4039	22.4702	21.9532	22.5764	21.8091	21.8917	24.7259													4	4	4	25.1	25.1	25.1	25.249	0	11.681	266480000	16	0.172901	0.906692	0.475648	0.48639	0.405186	0.619895	1.13574	1.06233	NaN	NaN	0	NaN	0.175829	0.956019	0.660095
25.1396	24.9395	25.1988	25.143	24.9125	23.8395	22.8526	23.0496	24.2257	24.2298	25.0042	25.4223													5	5	5	20	20	20	29.572	0	32.927	778340000	35	1.26131	0.327695	1.50946	2.72977	1.27683	0.238537	1.71668	3.93948	1.00161	0.543858	1.2557	2.13774	0.210066	0.956019	0.207212
29.7309	29.5507	29.7653	29.4438	28.9495	28.6216	29.1562	29.3668	29.5806	28.767	29.7636	29.7449													39	39	37	49.3	49.3	45.8	87.343	0	323.31	19649000000	403	0.0542935	0.98099	0.0572968	0.163139	0.970668	0.345984	0.314404	2.25481	0.568827	0.672468	-0.362921	-1.35146	0.285156	0.956019	0.257107
22.3918	22.6839	21.9283	22.4053	22.7112	21.1806	22.3494	24.6716	24.1898	23.2479	21.4651	20.8467													5	5	5	27	27	27	25.299	0	44.113	105620000	13	0.868237	0.531856	-1.88369	-1.86621	0.749279	0.447309	-1.40224	-1.89241	0.864839	0.573369	-1.63785	-1.93111	NaN	NaN	0
23.5075	23.9285	21.067	21.3747	22.3017	23.3746	21.5567	22.3974	22.9558	22.4005	22.4291	23.8304													5	5	5	3.6	3.6	3.6	178.7	0	10.126	78826000	15	0.394571	0.750384	0.583373	0.936498	0.201914	0.787761	0.531024	0.541694	NaN	NaN	0	NaN	0.0168922	0.991604	-0.0523491
24.4116	24.2488	23.6944	24.4101	22.7294	21.8858	22.8677	23.0147	22.6687	22.4276	23.067	22.942													4	4	4	26.8	26.8	26.8	22.826	0	14.421	237780000	20	0.0588388	0.98099	-0.038166	-0.173597	1.81423	0.125556	1.26794	5.30283	0.069706	0.924846	0.158086	0.211156	1.94487	0.956019	1.3061
29.3508	29.8264	30.5251	29.8887	30.2543	29.1805	27.3404	23.7963	22.7535	28.7087	30.0366	30.428													14	14	14	45.5	45.5	45.5	35.864	0	269.16	23484000000	208	1.27696	0.327526	5.0944	3.43638	1.25459	0.245093	5.27072	3.6872	1.22679	0.487196	5.14444	3.61386	0.100724	0.965919	0.176327
24.9317	25.4345	25.078	24.6819	24.9783	24.8208	20.6587	22.7964	23.5904	24.9547	22.7972	25.128													16	16	16	12.3	12.3	12.3	147.18	0	40.798	333340000	47	0.773391	0.564363	1.94483	1.68732	1.089	0.295206	2.79959	3.15237	0.982853	0.545538	2.47853	2.81771	0.428929	0.956019	0.854757
26.0581	25.1709	26.125	25.8045	25.4091	24.8443	25.3662	25.0454	26.2353	24.9154	25.7906	25.875													12	12	12	32.7	32.7	32.7	43.618	0	79.248	1559400000	90	0.0154814	0.993537	-0.0219618	-0.0467747	0.191899	0.797902	0.235745	0.501565	0.162764	0.832313	-0.196306	-0.434656	0.232914	0.956019	0.257707
24.8028	24.658	24.3456	24.6908	24.7521	22.4112	24.0724	25.1623	24.3629	22.4558	24.7154	23.6685													14	14	14	27	27	27	59.58	0	35.312	574670000	55	0.525071	0.689822	-0.919306	-1.25988	0.0666891	0.930044	0.0695871	0.197308	0.265776	0.776821	-0.581178	-0.694873	0.573782	0.956019	0.988893
21.0797	24.7749	21.8104	23.9815	25.4569	29.21	25.8203	24.6779	25.6769	25.7388	25.8621	21.3314													9	9	9	43.1	43.1	43.1	21.834	0	39.605	2479900000	57	0.261979	0.846177	-1.08097	-0.705211	0.928181	0.36378	-2.83671	-2.39269	0.185257	0.825228	0.824441	0.516156	0.393048	0.956019	-1.75575
22.2648	22.0356	21.7934	22.4701	21.4386	28.5684	23.0767	23.1451	23.176	21.553	22.2633	22.5937													18	18	18	56.2	56.2	56.2	41.071	0	120.54	2153100000	35	NaN	NaN	0	NaN	NaN	NaN	0	NaN	0.161246	0.834108	1.02645	0.461348	NaN	NaN	0
28.0819	27.8457	28.2502	28.3304	28.443	28.8318	26.8977	26.5805	27.0867	27.8803	28.8171	28.0329													28	28	8	41.8	41.8	15.5	71.368	0	130.26	9426900000	202	1.61746	0.236361	1.38846	4.26407	2.43726	0.0603527	1.20434	6.38504	2.86243	0.0626037	1.68012	7.93097	0.219728	0.956019	-0.184114
24.2058	24.1658	24.577	23.6892	22.1552	21.3739	21.1805	22.7442	23.2779	22.1545	22.4653	21.5055													6	6	6	11.9	11.9	11.9	65.572	0	11.044	267000000	14	NaN	NaN	0	NaN	1.0584	0.300599	1.91534	2.97964	NaN	NaN	0	NaN	2.18565	0.956019	2.27446
27.3081	27.1699	27.0533	27.033	25.857	26.4224	26.2472	25.4141	26.0998	26.2922	27.2878	27.0957													17	17	17	27.9	27.9	27.9	75.406	0	75.835	3601400000	102	1.1351	0.383309	0.971512	2.43727	1.50429	0.181348	1.25672	4.70585	0.528967	0.689554	0.517099	1.21479	0.346298	0.956019	0.285213
25.0047	24.2578	24.6128	24.6495	22.9529	22.8104	21.9365	22.1947	22.4713	23.1725	20.7679	24.4772					+		S10A_MOCK						7	7	7	9.9	9.9	9.9	79.87	0	17.059	388360000	20	0.197343	0.894442	0.605055	0.551417	2.90365	0.0372504	2.42426	9.13944	0.802617	0.604641	1.27014	2.08026	0.632452	0.956019	1.81921
27.0833	25.8169	26.8137	26.2275	24.5142	24.0535	24.8613	24.216	23.78	26.1459	26.3685	27.093													19	19	19	25	25	25	85.737	0	84.407	2002600000	115	2.20421	0.093824	2.25001	5.29742	1.95766	0.101991	2.28554	4.5986	0.351142	0.745108	0.645981	0.882268	0.0246689	0.988207	0.0355384
27.9204	27.7347	27.472	27.2951	27.2944	26.2591	21.8699	22.5905	22.1457	26.7448	27.8188	27.6951				+	+	+	S10A_MOCK;S10D_MOCK;WT_MOCK						13	13	13	47.7	47.7	47.7	47.163	0	317.1	4568100000	92	3.2549	0.0276277	5.21754	13.0785	4.02341	0.00973842	5.507	22.3016	3.07984	0.0495928	4.74749	11.7508	0.307615	0.956019	0.289466
26.4487	25.4144	26.1444	26.1063	26.2999	23.9384	27.31	27.3069	26.6947	25.7834	25.7266	25.7868													8	8	8	22.7	22.7	22.7	33.216	0	12.831	1812200000	40	1.66228	0.224666	-1.33824	-6.51196	1.31652	0.230048	-1.10136	-2.98602	0.816009	0.601675	-1.65566	-2.11149	0.283056	0.956019	0.236876
23.865	23.928	22.5305	22.3584	23.0527	21.9691	22.0377	23.1138	21.6063	22.0538	24.1398	21.6177													4	4	4	10.5	10.5	10.5	43.963	0	6.3592	219670000	14	0.142417	0.927994	0.351171	0.39101	0.864819	0.389651	1.18856	1.8594	NaN	NaN	0	NaN	0.379632	0.956019	0.837385
29.4249	29.1935	28.5901	30.1027	29.5161	28.4897	27.1961	24.0069	22.7167	29.4476	29.4893	28.7254													5	5	5	26.6	26.6	26.6	19.657	0	45.71	11642000000	84	1.15202	0.37406	4.58082	3.38278	1.12489	0.278648	4.42958	3.27072	1.2383	0.487196	4.72961	3.349	0.161773	0.956019	-0.151236
26.0305	22.9974	24.1188	23.7279	23.4738	22.8628	23.7552	22.4159	24.1463	20.5751	23.2595	24.6291													10	10	10	30.3	30.3	30.3	43.614	0	57.497	661390000	27	0.173946	0.906692	-0.617906	-0.475013	0.374474	0.641391	0.943068	0.916649	0.0484299	0.947551	-0.0843531	-0.144579	0.447723	0.956019	1.56097
26.246	25.9031	25.8606	26.2946	26.2544	24.8219	25.2871	22.8492	23.633	25.9859	26.1448	25.8889													8	8	8	31.7	31.7	31.7	26.152	0	32.123	1446000000	61	1.00146	0.448368	2.08342	2.88397	1.0108	0.3234	2.08013	2.85406	0.970243	0.554325	1.86718	2.15473	0.00745774	0.993688	-0.00328763
22.6314	23.4471	21.9799	22.0907	22.3489	22.4842	22.8406	21.7374	22.0532	22.4537	23.9085	23.2029													6	6	6	6.9	6.9	6.9	105.67	0	10.619	130050000	13	0.839872	0.538379	0.977986	1.83507	0.368316	0.645052	0.475716	0.886818	NaN	NaN	0	NaN	0.349097	0.956019	-0.50227
22.6514	22.0703	22.0853	23.9432	22.9461	23.389	23.9953	24.3733	24.3874	22.0555	21.7865	21.5216				+	+		S10A_MOCK;WT_MOCK						5	5	5	24	24	24	22.348	0	7.7462	365460000	26	3.51813	0.0219086	-2.46417	-12.2835	2.74872	0.0451183	-1.983	-8.60805	1.0639	0.543858	-0.825921	-2.61603	NaN	NaN	0
23.6452	23.7634	23.48	23.7174	24.1842	23.853	21.9406	22.8014	22.321	20.2658	24.0597	23.359													6	6	6	11	11	11	61.589	0	29.298	274260000	22	0.0570918	0.98099	0.207162	0.173815	1.57532	0.167897	1.27519	4.86233	1.97308	0.18107	1.56387	5.48666	0.340695	0.956019	1.06803
27.519	26.2362	25.8338	26.8954	24.5242	25.4647	26.3497	25.338	25.6595	26.2596	24.9492	26.1018													12	12	12	14.8	14.8	14.8	106.12	0	29.249	1203900000	75	0.00783283	0.993537	-0.0122178	-0.0239778	0.540009	0.539858	0.747243	1.26805	0.0697536	0.924846	-0.154308	-0.205419	0.504289	0.956019	0.75946
22.5571	24.0185	25.0733	23.6371	27.2813	31.0957	26.5756	23.8912	25.8567	27.0679	26.8235	23.0291													20	20	19	61.9	61.9	59.4	39.594	0	323.31	14406000000	119	0.0437149	0.98099	0.199014	0.129739	0.6484	0.483918	-1.55819	-1.43698	0.319372	0.761859	1.89684	0.825473	0.492254	0.956019	-1.7572
24.0176	24.6915	24.7121	24.5444	22.6579	24.4063	24.8888	22.1386	22.4547	24.1289	23.4972	24.9272													7	7	7	20.8	20.8	20.8	36.034	0	23.671	552600000	29	0.433193	0.728826	1.02375	1.0638	0.57372	0.5166	1.31305	1.46169	0.264149	0.776821	0.708843	0.668748	0.234951	0.956019	0.289309
27.3047	27.1943	27.6288	27.6673	27.4494	25.8439	26.7904	27.2639	26.77	26.75	27.024	27.1923													24	24	24	30.5	30.5	30.5	121.89	0	187.03	2249700000	196	0.0806477	0.97001	0.04732	0.229132	0.969203	0.345984	0.434492	2.09453	0.0243544	0.97464	0.0454063	0.0760388	0.99004	0.956019	0.387172
31.2236	30.8011	30.9203	31.3204	30.7884	30.1185	30.8554	31.0068	30.9913	30.3428	30.8092	31.1601													32	32	30	53.9	53.9	49.9	63.48	0	323.31	59751000000	557	0.277621	0.841934	-0.180482	-0.7471	0.0769073	0.918768	0.0304756	0.226326	0.214361	0.808533	-0.208729	-0.594651	0.311601	0.956019	0.210957
24.2778	23.063	23.962	23.9351	23.0455	23.0415	21.4936	22.4671	21.391	23.245	23.7971	23.7148													5	5	5	9.8	9.8	9.8	54.389	0	19.028	274330000	17	1.72124	0.211087	1.80176	4.69717	1.77757	0.133767	1.98372	3.96741	1.5629	0.35765	1.55683	3.43103	0.165328	0.956019	0.181954
24.2372	24.3748	21.788	24.5171	27.505	22.0814	22.3762	25.3525	22.6813	20.662	24.7703	21.7724													4	4	4	30.8	30.8	30.8	15.892	0	158.74	570820000	38	0.275269	0.843518	-1.06847	-0.689817	0.000850046	0.998903	-0.00330035	-0.00260937	0.263068	0.776821	1.23118	0.672326	0.285466	0.956019	1.06517
26.8312	27.4482	27.4299	27.3428	27.4097	26.4717	25.1613	23.7178	23.2381	26.1762	27.0313	27.3927													11	11	11	28.2	28.2	28.2	43.159	0	148.1	3511800000	96	1.68999	0.21883	2.82767	4.15046	1.66721	0.150786	3.19739	5.22036	1.73347	0.260348	3.03567	4.65467	0.36197	0.956019	0.369715
22.0708	21.0724	22.5542	22.0615	22.1222	29.9428	23.6493	23.5888	24.3651	23.4069	23.541	22.5287													44	44	44	48.5	48.5	48.5	110.04	0	323.31	3979000000	97	0.801609	0.557361	-0.70887	-1.75627	1.57541	0.167897	-1.9686	-3.91784	0.108539	0.89041	0.841098	0.319945	1.06532	0.956019	-1.25973
24.1172	24.2719	24.5624	21.7707	24.1145	23.9358	24.4327	23.127	21.9646	21.5035	24.2754	24.5727													7	7	7	12.1	12.1	12.1	71.717	0	30.163	395060000	24	0.0799703	0.97028	0.275791	0.22799	0.605606	0.503572	1.14241	1.57632	0.0321579	0.965004	0.0988986	0.0953594	0.328486	0.956019	0.866615
25.5557	25.0005	25.4937	24.5025	22.1189	23.8667	23.1016	22.1945	23.3057	21.7852	21.7954	23.9138													19	19	14	7.1	7.1	5.4	335.92	0	40.817	220290000	46	0.172755	0.906692	-0.369134	-0.469686	2.11964	0.086216	2.48273	6.4648	0.312747	0.766135	0.628794	0.795709	1.30743	0.956019	2.85187
24.1059	24.4668	22.1311	24.3541	22.6322	22.9083	21.5831	22.7152	22.4983	22.9143	22.4211	24.355													7	7	7	7.9	7.9	7.9	115.07	0	14.373	89717000	16	0.616679	0.66005	0.964628	1.42701	0.681802	0.473905	1.30241	1.61875	0.717259	0.622106	1.03266	1.62181	0.133424	0.958387	0.337779
28.3607	28.1864	28.854	28.2993	27.7648	27.2827	24.5727	26.8875	26.2647	26.7767	26.746	27.7713													37	37	36	30.3	30.3	29.6	152.47	0	323.31	2545000000	196	0.652079	0.643796	1.18973	1.54665	1.24924	0.246955	2.55877	3.55428	1.01055	0.543858	1.87399	2.49421	1.45794	0.956019	1.36904
24.1942	24.2166	24.5445	24.4559	24.4465	23.7416	23.2713	24.309	22.8707	22.7177	24.6759	24.412													9	9	9	11	11	11	88.486	0	22.887	444570000	35	0.234757	0.864529	0.451529	0.603349	0.733629	0.449499	0.834721	1.88308	0.640254	0.658957	0.730965	1.49324	0.223217	0.956019	0.383191
23.7123	24.7409	23.6701	24.4362	23.1795	24.017	23.8053	22.9174	23.6091	23.3422	21.4163	23.9165													10	10	10	10.4	10.4	10.4	134.46	0	20.743	223750000	39	0.259832	0.846177	-0.55225	-0.688084	0.598442	0.505823	0.597168	1.35205	0.396659	0.735064	0.433641	0.948625	0.573575	0.956019	1.14942
22.8172	22.2702	24.109	24.1893	25.4217	29.9262	26.0129	22.6469	24.3658	25.9605	25.0434	21.3736													53	53	53	47.2	47.2	47.2	136.38	0	269.16	3559800000	133	0.042862	0.98099	-0.216018	-0.126674	0.479374	0.57272	-1.27637	-1.14554	0.451787	0.711445	2.17054	1.0874	0.268611	0.956019	-1.06035
21.7396	23.5211	23.2778	22.5872	23.4586	22.7114	22.7435	23.706	23.7396	22.456	22.5101	23.069													7	7	7	14.6	14.6	14.6	51.588	0	12.431	107500000	13	0.829423	0.546259	-0.717996	-1.88533	0.343797	0.667156	-0.550215	-0.851328	NaN	NaN	0	NaN	0.0977308	0.965919	0.167781
23.6447	26.2506	25.4118	22.0209	27.308	28.9611	25.5541	24.0178	26.2193	26.2194	27.2525	24.4421													6	6	6	79.2	79.2	79.2	8.0061	0	92.338	1939100000	53	0.268896	0.846177	0.707602	0.675108	0.0551872	0.943857	-0.161399	-0.160218	0.133589	0.861354	0.832943	0.37996	0.316256	0.956019	-0.869
23.5948	24.176	23.8444	23.7369	23.2374	21.434	21.3162	23.5765	22.2031	21.5948	24.3022	24.0546													6	6	6	14.7	14.7	14.7	54.489	0	15.848	289620000	23	0.363055	0.766754	0.95189	0.87662	0.848225	0.395482	1.50646	2.21954	0.172443	0.832313	0.437507	0.455765	0.229797	0.956019	0.554571
22.4404	23.597	23.0825	21.8593	22.8881	24.1664	22.4943	24.2041	22.8732	22.32	21.0585	23.7602													4	4	4	21.1	21.1	21.1	25.059	0	7.5742	209160000	18	0.354213	0.773513	-0.810973	-0.865495	0.0855927	0.904211	-0.150587	-0.244046	NaN	NaN	0	NaN	0.301969	0.956019	0.660386
21.5973	24.5865	21.0247	24.1352	24.7604	20.928	24.6828	25.5939	24.8608	21.3085	24.4614	21.343													4	4	4	10.9	10.9	10.9	30.381	0	12.009	302840000	22	0.933949	0.483318	-2.67488	-2.47259	0.880274	0.384422	-2.64298	-2.32058	0.565953	0.673423	-1.77132	-1.45268	0.00688585	0.993688	0.0318998
24.7162	24.8942	25.1972	25.1793	25.3628	23.9192	24.2915	22.999	23.7886	24.0708	25.0293	24.7607													8	8	8	31.7	31.7	31.7	31.282	0	50.109	722990000	54	0.899011	0.505687	0.927233	1.96353	1.17795	0.261569	1.24284	3.09528	0.883486	0.564383	1.12737	1.91281	0.402033	0.956019	0.315604
21.7784	25.468	21.5505	21.7124	26.2103	29.8766	25.2002	21.0239	25.6135	26.2124	26.0043	23.4846													41	40	40	37.9	37.2	37.2	133.96	0	198.19	2536200000	96	0.299769	0.818626	1.28793	0.754057	0.201103	0.787761	-1.01353	-0.522658	0.282934	0.776821	1.98725	0.715109	0.660236	0.956019	-2.30147
27.3235	28.1986	28.8572	28.4922	29.6333	32.9692	30.0695	28.2945	29.4922	30.1678	29.6218	27.3203													56	56	56	66.9	66.9	66.9	85.225	0	323.31	48867000000	418	0.0854857	0.965453	-0.248776	-0.244589	0.774053	0.433505	-1.15894	-1.6895	0.28739	0.776123	1.07951	0.748995	0.374947	0.956019	-0.910161
28.7937	29.1718	28.8824	29.0276	29.0286	27.7179	21.7338	22.7463	23.0491	27.4991	29.1776	29.4844				+	+	+	S10A_MOCK;S10D_MOCK;WT_MOCK						33	33	33	46.9	46.9	46.9	83.641	0	323.31	11313000000	251	2.68168	0.0481914	6.21063	8.4605	2.67825	0.0463166	6.43959	15.5647	3.28013	0.0413302	6.08164	10.2964	0.125994	0.958387	0.228958
25.5875	26.2864	25.4872	25.8671	26.3662	25.3578	26.0172	26.8201	26.0138	20.7297	26.2046	24.3633													15	15	15	34.2	34.2	34.2	59.875	0	76.088	1688000000	85	0.59146	0.671948	-2.51784	-1.54406	0.605115	0.503572	-0.496688	-1.3513	0.457377	0.711432	-0.419996	-1.0611	0.47462	0.956019	2.02115
21.5155	21.3178	21.3141	23.0395	22.2749	22.5216	21.8737	23.1076	24.5597	23.8527	21.666	24.4362													5	5	5	10.2	10.2	10.2	47.351	0	8.9519	99726000	18	0.0409506	0.981095	0.137974	0.12039	0.837009	0.39713	-1.79786	-2.30766	0.263184	0.776821	-0.56832	-0.703126	0.830517	0.956019	-1.93583
26.0443	26.1844	26.3389	25.9431	25.911	25.669	23.4156	21.89	23.0054	24.0212	26.5655	26.2548													20	20	16	35.4	35.4	29.8	74.175	0	143.71	1620400000	95	1.30001	0.312718	2.8435	3.0844	1.82893	0.123563	3.41886	7.37342	1.7343	0.260348	3.07067	6.61876	0.26131	0.956019	0.575367
29.4343	29.4488	29.7399	29.9263	29.7827	29.6335	29.6233	30.5672	30.1478	28.8505	29.6457	29.4886													48	48	48	69.8	69.8	69.8	69.837	0	226.94	26729000000	474	1.00267	0.448368	-0.784487	-2.14554	0.793331	0.421732	-0.571801	-1.96747	0.457526	0.711432	-0.331921	-1.16123	0.314695	0.956019	0.212687
24.3187	24.4748	24.7411	24.204	24.2485	22.6976	21.9911	23.3677	24.178	23.6564	24.6949	24.6812													8	8	8	14.3	14.3	14.3	77.485	0	36.021	507270000	37	0.689728	0.61804	1.16525	1.60713	0.774765	0.433505	1.33261	2.04982	0.26129	0.776821	0.5378	0.658384	0.16519	0.956019	0.167363
23.5289	24.0164	23.3689	21.0601	23.9751	23.9229	24.4043	23.156	24.2759	23.3607	21.1117	23.6529													5	5	5	15	15	15	32.463	0	11.595	345980000	29	0.579499	0.672853	-1.23694	-1.3815	0.269219	0.727917	-0.307315	-0.695798	0.363793	0.744002	-0.959367	-0.921145	0.435652	0.956019	0.929629
30.0863	30.2167	30.3635	30.3416	30.2073	29.02	30.1143	30.8055	30.4469	29.3708	30.1436	29.9803													42	42	32	54.6	54.6	42.6	97.207	0	323.31	30558000000	686	0.939533	0.483318	-0.62398	-2.02322	0.435148	0.594781	-0.2334	-1.08545	0.53487	0.687755	-0.599262	-1.28883	0.632193	0.956019	0.39058
26.7427	26.6404	26.7011	26.9602	26.8353	25.3869	26.4838	27.5394	26.8696	25.2075	26.7015	26.631													36	21	18	52.7	34	29.4	97.213	0	80.958	2764100000	129	0.590031	0.671948	-0.784286	-1.36126	0.323737	0.681584	-0.269566	-0.87013	0.397698	0.735064	-0.570144	-0.96365	0.396731	0.956019	0.51472
28.8167	28.3028	28.9467	29.144	28.5795	27.3032	22.5602	24.2713	21.7399	28.602	28.9459	28.7952													25	25	25	28.7	28.7	28.7	87.339	0	132.45	7785900000	227	1.8469	0.182288	5.9239	7.87458	1.93161	0.104112	5.8316	7.56222	2.27515	0.125972	5.48508	5.9408	0.152537	0.956019	-0.0923017
23.1657	21.9659	24.5795	22.2696	24.7296	29.3108	25.1279	23.0938	24.7767	24.3439	21.9134	21.4801													28	26	26	28.8	27.2	27.2	123.34	0	229.82	1597100000	60	0.719126	0.595675	-1.75367	-1.60876	0.482846	0.570696	-1.09579	-1.11575	0.185378	0.825228	1.10387	0.511876	0.218844	0.956019	0.657878
22.1758	23.4301	24.2113	20.2756	25.0291	29.6064	25.8743	22.5056	25.3425	22.5006	25.3943	20.7512													22	22	22	39.9	39.9	39.9	53.248	0	164.94	4377800000	79	0.418066	0.737189	-1.69209	-0.989172	0.450583	0.587387	-1.30172	-1.08297	0.0453321	0.950404	0.396233	0.137125	0.0913614	0.965919	0.39037
23.914	22.6133	23.7493	24.1099	22.6765	22.0996	22.9236	22.3861	22.7263	21.5951	23.7184	23.9076													4	4	4	8.5	8.5	8.5	46.674	0	7.3508	254640000	19	0.186861	0.899803	0.395011	0.5213	0.695781	0.470615	0.746845	1.70518	0.163224	0.832313	0.283316	0.458521	0.151996	0.956019	0.351834
21.2261	23.038	23.3273	23.5547	26.1499	30.2467	24.2288	23.3538	23.1371	26.4168	25.9724	22.153													46	46	46	39.9	39.9	39.9	149.69	0	323.31	4771400000	124	0.348693	0.777545	1.27418	0.914151	0.596578	0.506292	-1.04278	-1.41426	0.596863	0.658957	3.07721	1.55703	0.648892	0.956019	-2.31696
28.3832	28.0238	27.7847	28.3108	27.9356	26.7517	27.8257	27.6308	27.3253	28.0235	28.0973	27.5917													16	16	16	50.8	50.8	50.8	55.18	0	208.6	6995000000	153	0.652997	0.643796	0.310191	1.44527	0.961814	0.348281	0.469943	2.0716	0.0481871	0.947551	0.0720825	0.146553	0.272543	0.956019	0.159752
30.1009	30.063	30.4967	30.2705	30.008	29.282	29.6393	30.2704	29.9138	29.2869	30.3797	30.1978													23	23	19	46.1	46.1	41.9	54.12	0	323.31	33628000000	332	0.0114608	0.993537	0.0135911	0.035369	0.52996	0.542768	0.279008	1.21642	0.0885322	0.910202	-0.0876815	-0.252298	0.278739	0.956019	0.265416
25.9074	25.9282	26.3147	25.5518	26.0837	24.9752	25.4653	26.4297	26.37	25.5875	26.1043	26.0347													15	15	15	52.7	52.7	52.7	35.236	0	42.077	1628700000	97	0.19062	0.897335	-0.179509	-0.510683	0.0371536	0.958417	-0.0382519	-0.112857	0.545303	0.687755	-0.551439	-1.23366	0.269355	0.956019	0.141257
26.0585	24.893	25.9242	25.4337	23.7478	24.608	26.166	23.176	25.8432	25.9789	25.458	25.9471													12	2	2	50.3	11.7	11.7	17.256	0	6.5635	1109600000	41	0.282577	0.835274	0.732936	0.76162	0.205137	0.785793	0.563501	0.554367	0.159934	0.834393	-0.465215	-0.436754	0.151447	0.956019	-0.169436
22.1563	21.5285	23.9951	23.6271	22.7028	21.6809	23.8777	22.8927	21.8416	21.0799	24.3598	24.6492													11	11	11	10.9	10.9	10.9	106.1	0	14.366	253240000	26	0.138097	0.927994	0.49231	0.382604	0.119382	0.867511	-0.310693	-0.328717	0.087498	0.910202	-0.200405	-0.246396	0.227375	0.956019	-0.803003
20.323	25.1958	23.7022	22.3493	23.6851	24.5747	22.1345	23.1408	22.2847	21.8823	23.8302	22.7729													18	17	17	2.8	2.7	2.7	838.3	0	37.46	125140000	31	0.178079	0.906386	0.308437	0.478671	0.130375	0.856401	0.553689	0.375379	0.59271	0.658957	1.01635	1.41426	0.0527762	0.971594	0.245253
29.7559	29.3927	29.8744	30.2304	29.4859	28.1282	21.7013	22.7243	21.5526	29.6095	29.6124	29.9723				+	+		S10A_MOCK;WT_MOCK						61	61	61	54.4	54.4	54.4	122.15	0	323.31	10904000000	452	3.02161	0.0312586	7.73863	19.9708	3.16317	0.0226891	7.68159	19.4086	2.85758	0.0626037	7.2888	10.163	0.109212	0.965919	-0.057045
23.7408	21.882	23.5171	23.2541	21.0896	23.0507	21.443	23.4727	21.6854	23.2365	22.7469	23.8626													5	5	4	5.4	5.4	4.1	117.86	0	12.781	66503000	15	0.638747	0.652028	1.08167	1.50898	0.414524	0.61192	0.846286	0.975349	0.100862	0.90168	0.264428	0.280954	0.126432	0.958387	-0.235383
31.7027	31.2963	31.3769	31.3959	30.8742	29.3589	30.7514	30.9084	30.6627	31.0764	29.8866	31.1483													72	72	72	51.4	51.4	51.4	194	0	323.31	28649000000	923	0.0554563	0.98099	-0.0704397	-0.169594	1.82186	0.12447	0.684422	4.76912	0.12943	0.863987	-0.231192	-0.375857	0.699711	0.956019	0.754862
29.081	29.1308	29.2731	29.058	28.9205	27.6	23.1904	23.7809	23.1705	27.8301	29.1321	28.7874				+	+		S10A_MOCK;WT_MOCK						39	39	39	48.8	48.8	48.8	109.88	0	276.91	9489700000	306	2.88391	0.0383923	5.20261	11.8798	3.26115	0.0202218	5.78103	27.7453	2.51377	0.0879024	5.14557	10.1676	0.561326	0.956019	0.578419
25.0515	25.3891	25.9378	25.6897	25.6992	25.9846	20.6669	24.2419	23.0384	22.7928	24.0333	24.4968													15	15	15	11.8	11.8	11.8	164.31	0	28.244	400060000	42	0.388801	0.750384	1.12521	0.964249	0.964871	0.34824	2.81039	2.59858	1.0237	0.543858	3.14207	2.97921	1.21706	0.956019	1.68518
24.9636	25.7767	25.0236	23.8699	24.2654	24.6159	22.4331	25.0867	22.0784	21.877	22.5715	24.4044													9	9	9	4.2	4.2	4.2	299.61	0	20.676	249210000	33	0.0715367	0.979873	-0.248379	-0.204912	0.809297	0.408825	2.05523	2.08745	0.415625	0.724723	1.051	1.07979	1.09965	0.956019	2.30361
22.1719	21.6185	22.7612	22.7939	23.1377	22.1288	22.3687	22.63	22.3566	21.8554	23.0786	22.999													2	2	2	11.1	11.1	11.1	20.462	0	4.1161	75889000	14	NaN	NaN	0	NaN	NaN	NaN	0	NaN	0.287489	0.776123	0.235064	0.760101	NaN	NaN	0
26.1999	27.0339	26.9536	26.9248	27.3724	25.7429	27.1789	27.9735	27.146	25.1533	26.9515	26.8108													13	13	13	59.4	59.4	59.4	28.068	0	67.155	2733400000	106	0.743884	0.58339	-1.1276	-1.76852	0.863103	0.389651	-0.70365	-1.85601	0.576081	0.668717	-0.752749	-1.35323	0.255405	0.956019	0.423953
25.8624	25.4082	25.5107	25.7263	25.9761	25.4711	24.7328	25.0344	25.0186	23.3787	25.6181	25.4761													15	15	15	39.5	39.5	39.5	51.156	0	47.231	1367700000	77	0.046158	0.98099	-0.104279	-0.142735	1.6859	0.147792	0.665187	3.9388	1.84371	0.219099	0.795898	4.53088	0.398296	0.956019	0.769466
26.5853	26.9704	26.5222	26.6398	27.114	26.4822	25.9544	26.4454	25.8779	26.6745	26.9507	26.8853													21	21	21	36.5	36.5	36.5	66.726	0	280.08	3209700000	136	1.45025	0.275196	0.74424	3.79029	1.22073	0.253111	0.600037	2.65109	1.17808	0.487196	0.652715	2.50946	0.359833	0.956019	-0.144204
25.4464	25.7636	25.3592	25.2328	22.8265	25.2266	25.0157	23.7927	24.8941	25.2068	25.2093	24.6282													12	12	12	37.1	37.1	37.1	50.227	0	143.58	1229500000	74	0.419614	0.737189	0.447256	1.02967	0.910472	0.373935	0.955578	2.34246	0.0524008	0.946126	-0.138844	-0.155916	0.987931	0.956019	0.508322
23.0414	23.836	23.4325	22.4004	22.8407	23.6553	22.1728	23.1915	23.8219	22.8807	24.201	23.6399													7	7	7	23.4	23.4	23.4	40.542	0	28.083	306740000	30	0.343204	0.782853	0.511768	0.83331	0.271995	0.727174	0.374541	0.703518	0.0548551	0.941909	-0.0966231	-0.159721	0.109636	0.965919	-0.137227
22.3984	22.1468	24.7468	21.0315	24.8746	29.2325	25.4798	23.0449	25.1925	25.8448	21.8699	21.3586													26	26	26	39.1	39.1	39.1	94.659	0	323.31	2204200000	76	0.391228	0.750384	-1.54795	-0.959888	0.581775	0.513363	-1.47505	-1.306	0.0635148	0.929925	0.473773	0.190238	0.0144861	0.991604	0.0729033
22.1043	22.9162	22.7549	23.1612	22.5418	22.6387	20.4468	22.6893	22.9141	22.0615	22.5772	22.5721													5	5	5	13.7	13.7	13.7	40.842	0	16.08	135430000	19	0.170723	0.908077	0.386895	0.480011	0.261484	0.735256	0.575108	0.696412	0.360135	0.744002	0.763851	0.942096	0.243979	0.956019	0.188213
22.9062	23.7255	23.7074	23.3415	23.5352	23.1368	23.4238	24.7409	24.1779	23.5162	21.6507	23.2377													5	5	5	25.1	25.1	25.1	20.843	0	8.0043	250880000	33	0.844164	0.538379	-1.31265	-1.8885	0.631232	0.494799	-0.667865	-1.42864	0.767242	0.605529	-0.776388	-1.94827	0.406171	0.956019	0.644781
23.7435	23.3803	22.9024	23.2999	23.5829	22.2518	22.7114	22.0729	23.307	23.1629	22.1995	21.9601													5	5	5	24	24	24	28.134	0	27.377	197930000	27	0.191842	0.89694	-0.256315	-0.500671	0.660629	0.479989	0.644948	1.49433	0.25593	0.776821	0.347745	0.644787	0.917058	0.956019	0.901263
23.9063	24.6102	21.8551	23.3028	24.4092	23.929	24.2599	22.7733	23.7847	21.3309	22.1827	24.271													7	7	7	16.8	16.8	16.8	59.578	0	43.026	454250000	29	0.422343	0.736916	-1.0111	-1.03465	0.0537256	0.943857	-0.148739	-0.158999	0.192374	0.824303	0.274412	0.505448	0.289866	0.956019	0.862357
25.4573	25.2274	25.5058	25.9246	25.9294	22.5299	26.2948	27.19	26.2308	25.2523	25.7137	25.5207													11	11	8	27.6	27.6	19.9	46.513	0	87.911	1217200000	74	1.24549	0.333963	-1.07626	-3.19095	1.26697	0.24283	-1.17504	-3.65708	0.596069	0.658957	-1.77719	-1.51387	0.241529	0.956019	-0.0987797
24.4977	24.5703	24.2528	24.5817	24.8685	22.0198	24.9803	24.835	24.8331	24.0031	24.404	24.374													8	8	8	23	23	23	33.249	0	13.881	611230000	45	1.54899	0.259288	-0.622461	-4.51577	1.57378	0.167897	-0.442555	-4.10811	0.440666	0.714436	-1.05949	-1.16828	0.480782	0.956019	0.179906
23.8248	24.5796	24.571	24.2972	23.021	22.3068	21.6539	23.3147	23.0267	23.9449	22.9652	24.2101													4	4	4	29.7	29.7	29.7	21.452	0	36.56	304700000	28	0.736434	0.584411	1.04168	1.63508	1.19066	0.259274	1.66006	2.91142	0.281651	0.776821	0.54324	0.700479	0.593875	0.956019	0.618385
25.3454	25.5825	25.7864	25.667	25.9925	24.6868	24.9111	25.9855	26.1854	25.3095	25.8588	25.1914													12	12	12	62.5	62.5	62.5	20.683	0	69.711	1126500000	113	0.203008	0.893325	-0.240814	-0.540045	0.101499	0.884994	-0.122583	-0.294887	0.165873	0.832313	-0.245303	-0.440195	0.183544	0.956019	0.118231
27.7226	27.428	28.0422	28.6765	27.9713	27.283	22.7265	23.1235	23.2664	27.3997	27.8656	27.7565				+	+		S10A_MOCK;WT_MOCK						6	6	6	25.1	25.1	25.1	19.458	0	29.083	4684500000	87	4.50472	0.00726552	4.63509	21.6399	4.3664	0.0063276	4.69212	19.5607	2.58301	0.0812453	4.93814	11.392	0.0893063	0.965919	0.0570278
23.2876	23.4223	22.9189	23.5426	22.2772	22.49	22.7197	21.9829	22.5947	21.9286	21.6154	23.6735													3	3	3	15.8	15.8	15.8	21.77	0	9.1462	169060000	19	0.0124754	0.993537	-0.0266024	-0.0391498	1.25968	0.244712	0.777148	2.848	0.29529	0.776123	0.337494	0.745644	0.474313	0.956019	0.80375
25.1835	25.5563	25.6266	25.2564	25.7	24.5401	25.1718	24.4291	25.1564	25.2298	25.4229	25.149													15	15	15	52.9	52.9	52.9	38.438	0	114.97	1150800000	63	0.538797	0.684288	0.348139	1.34852	0.829694	0.399961	0.536357	1.90891	0.229454	0.796115	0.2464	0.590329	0.497947	0.956019	0.188218
28.3565	27.8593	27.7642	28.5923	28.5284	26.567	28.3393	28.6575	27.8678	27.5966	28.2893	27.6512													22	22	22	42.2	42.2	42.2	55.21	0	159.15	8252800000	251	0.622781	0.66005	-0.442499	-1.38501	0.426043	0.602764	-0.294888	-1.00346	0.205239	0.817295	-0.392328	-0.557933	0.196102	0.956019	0.147611
31.6485	31.5806	31.7719	31.2696	30.8764	29.4657	22.1342	24.1379	21.9316	30.9794	31.5114	31.6233													57	57	54	53.2	53.2	50	121.74	0	323.31	39432000000	746	2.39321	0.0751822	8.63676	11.8056	2.22873	0.0805141	8.9324	12.6461	2.9125	0.061296	7.80265	8.74723	0.565313	0.956019	0.29564
21.8978	24.9846	24.7861	22.7103	24.5664	21.7448	22.0425	23.1921	23.3021	23.2928	20.8147	22.174													10	10	10	12.8	12.8	12.8	84.918	0	18.421	509090000	24	NaN	NaN	0	NaN	0.384821	0.633468	1.04392	0.970401	0.0593735	0.935485	0.161603	0.175519	0.648787	0.956019	1.79564
28.5963	27.1971	27.4079	27.6288	26.5741	26.5926	27.1407	26.5126	26.4963	28.935	27.9358	27.7972													5	5	5	36.2	36.2	36.2	12.254	0	22.763	5329700000	86	1.49661	0.272395	1.50612	3.61628	0.886858	0.383037	1.01724	2.09981	0.199887	0.819097	0.215304	0.527703	0.359852	0.956019	-0.48888
25.4337	25.1917	24.5858	24.8351	24.9869	21.8739	25.3998	24.8686	24.5978	25.6691	24.9872	25.2197													4	4	4	21	21	21	26.396	0	80.452	1208800000	71	0.469966	0.708053	0.336587	1.08894	0.121642	0.864075	0.115016	0.333307	0.38978	0.737184	-1.05681	-1.01583	0.27493	0.956019	-0.221571
32.3273	32.6402	32.7488	31.6205	31.5785	30.9499	24.9314	23.102	23.7244	32.5556	32.5457	33.218				+			WT_MOCK						27	27	27	61.6	61.6	61.6	44.294	0	323.31	154710000000	995	2.94213	0.0346953	8.85385	15.2316	2.59212	0.0525782	8.65282	15.684	2.727	0.0755303	7.4637	12.8869	0.31291	0.956019	-0.201029
22.5218	22.7403	23.5623	22.7463	23.9512	21.8229	22.1174	23.0343	22.6059	22.3921	23.4722	23.7789													7	7	7	10.8	10.8	10.8	83.064	0	21.246	130680000	25	0.543047	0.684288	0.628522	1.26455	0.357443	0.654045	0.355619	0.861232	NaN	NaN	0	NaN	0.198221	0.956019	-0.272903
24.7413	22.8255	24.3599	25.1133	22.7833	20.1843	21.2497	22.6553	21.902	22.452	22.1056	24.0026													7	7	7	14.3	14.3	14.3	51.976	0	12.99	433310000	22	0.562503	0.678523	0.917737	1.29135	1.27963	0.238166	2.03991	2.86289	0.184934	0.825228	0.757956	0.512	0.60899	0.956019	1.12217
27.0358	26.4437	26.4991	26.0843	22.3494	24.9963	24.9426	25.5125	22.2374	23.6739	25.0027	25.7435													23	23	22	9	9	8.7	316.91	0	63.204	590600000	69	0.183249	0.90379	0.575896	0.488986	0.873953	0.385198	2.42872	2.36326	0.0565873	0.940388	0.245853	0.163885	1.091	0.956019	1.85282
26.1186	25.7918	26.0069	26.1978	26.1007	24.9595	25.3287	25.9205	25.3998	21.8942	26.0674	25.7495													10	6	6	18.7	13.1	13.1	62.333	0	139.87	1581800000	40	0.265791	0.846177	-0.979284	-0.723183	0.861277	0.389651	0.422787	2.01545	0.169435	0.832313	0.203028	0.462302	0.39189	0.956019	1.40207
25.832	26.5493	25.7121	26.5279	26.6889	26.5309	26.4014	25.8173	26.3228	26.5579	25.6787	26.2574													20	20	20	21.1	21.1	21.1	119.91	0	130.78	1453700000	107	0.0164834	0.993537	-0.0158202	-0.0500136	0.176	0.805959	-0.149343	-0.468032	0.821628	0.599224	0.402076	2.1097	0.133957	0.958387	-0.133523
24.0817	23.3644	24.0295	21.2237	23.4089	22.9452	22.372	21.9287	22.7057	21.9499	24.3795	23.8349													6	6	6	11.9	11.9	11.9	62.003	0	12.323	193140000	12	0.542663	0.684288	1.05265	1.36758	2.00468	0.0991926	1.48977	4.6205	NaN	NaN	0	NaN	0.207805	0.956019	0.437122
21.7237	23.6006	23.5058	23.9022	23.4791	22.6704	21.5576	23.9221	21.6489	21.8612	23.4264	23.2269													8	8	8	17.7	17.7	17.7	59.57	0	28.709	181220000	20	0.190323	0.897335	0.461997	0.504065	0.223841	0.771835	0.567181	0.575648	0.467371	0.711432	0.974403	1.14145	0.0457459	0.971594	0.105184
23.8267	23.3717	23.5917	23.6191	22.0843	23.7698	21.3316	22.6384	21.9423	22.608	23.9251	22.1718													8	8	8	10	10	10	101.27	0	53.742	268210000	23	0.635664	0.654634	0.930834	1.43588	1.41793	0.20192	1.62594	4.06761	0.813397	0.602673	1.18697	1.80494	0.499259	0.956019	0.695107
25.4903	25.3409	25.7218	25.3359	25.0814	24.6657	24.8631	24.7859	25.5461	24.5891	25.2402	25.3205													11	11	11	23	23	23	66.591	0	95.074	1172800000	52	0.0149257	0.993537	-0.0150827	-0.0450691	0.71356	0.463441	0.452641	1.70303	0.0407904	0.954563	-0.0373459	-0.120212	0.769148	0.956019	0.467724
24.6354	24.9706	24.6032	22.2962	24.8058	21.1431	20.461	23.2679	21.5811	24.573	25.9968	25.8816													7	7	7	24.9	24.9	24.9	34.188	0	18.445	710920000	33	1.58192	0.245941	3.71378	3.97252	1.18575	0.259613	2.96641	3.5992	0.289995	0.776123	0.978392	0.722353	0.620909	0.956019	-0.747367
26.5599	26.4441	26.8164	27.019	27.0988	25.6706	26.2924	27.1238	26.7773	25.7308	26.6391	26.6084													19	17	17	37.6	34.2	34.2	66.121	0	135.89	2859500000	110	0.452938	0.718862	-0.405064	-1.05721	0.171937	0.810669	-0.124334	-0.469155	0.0900732	0.910202	-0.135024	-0.258502	0.344602	0.956019	0.28073
25.4318	25.3155	25.4348	25.906	25.9107	21.4532	20.5988	21.8713	21.3733	24.5704	25.9538	25.5488				+			WT_MOCK						9	9	9	18	18	18	57.368	0	19.471	984540000	36	2.72599	0.0462728	4.07657	7.3732	2.1261	0.086216	4.11291	11.0474	0.78984	0.604641	3.1422	2.05307	0.0279344	0.982666	0.0363382
[truncated: 14 more columns]

## Sheet: 4B
pS10		percent	relative density		pS10		percent	relative density		pS10		percent	relative density		AVG pS10	SD		SD/AVG
1	19536	0.011	1		1	9536	0.01	1		1	12243	0.013	1		1	0		0
2	2487974	1.377	125.182		2	2002054	2.134	213.4		2	2422811	2.506	192.769		177.117	46.1449		0.260534
3	52368023	28.99	2635.45		3	18327179	19.538	1953.8		3	33712999	34.868	2682.15		2423.8	407.704		0.168208
4	54816558	30.346	2758.73		4	30914250	32.956	3295.6		4	27587856	28.533	2194.85		2749.72	550.432		0.200177
5	38062538	21.071	1915.55		5	33719220	35.947	3594.7		5	26370421	27.274	2098		2536.08	921.318		0.363284
6	32886446	18.205	1655		6	8831258	9.415	941.5		6	6581167	6.807	523.615		1040.04	572.093		0.550069
HA		percent	relative density		HA		percent	relative density		HA		percent	relative density		AVG HA	SD		SD/AVG
1	2399569	5.885	1		1	7908439	8.36	1		1	10522995	11.336	1		1	0		0
2	9694075	23.775	4.03993		2	21930108	23.183	2.77309		2	28495099	30.696	2.70783		3.17362	0.75096		0.236626
3	9144832	22.428	3.81105		3	25670300	27.137	3.24605		3	21175108	22.811	2.01226		3.02312	0.91988		0.304282
4	10355146	25.396	4.31538		4	23915593	25.282	3.02416		4	19323936	20.817	1.83636		3.05863	1.23987		0.405366
5	9181024	22.517	3.82617		5	15169401	16.036	1.91818		5	13312066	14.34	1.265		2.33645	1.33083		0.569596
		ratio rel.dens.					ratio rel.dens.					ratio rel.dens.
	untreated	0.233985				untreated	0.255263				untreated	0.221066
	0.5	1.21935				0.5	0.842773				0.5	1.13591
	1	1.35304				1	1.21443				1	1.25084
	2	0.829698				2	1.42184				2	1.31018
	4	0.8085				4	0.587116				4	0.474686
							AVG ratio rel.dens.	SD				ratio rel densities	untreated	0.5	1	2	4
						untreated	0.236771	0.0172682					0.233985	1.21935	1.35304	0.829698	0.8085
						0.5	1.06601	0.19778					0.255263	0.842773	1.21443	1.42184	0.587116
						1	1.27277	0.0718598					0.221066	1.13591	1.25084	1.31018	0.474686
						2	1.18724	0.314634
						4	0.623434	0.169845
													ttest	0.0211561	0.00198796	0.0336076	0.0571231
							ratio relative densities (of AVG)
						untreated	177.117
						0.5	763.735
						1	909.565
						2	829.155
						4	445.136

## Sheet: 4C
duolink red			DAPI	Duolink	PLA per cell	mean	st dev		t-test
	A1	PLA uninfected #1	3726	10977	2.94605	3.04648	0.174485		0.0138039
	A2	PLA uninfected #2	3720	10957	2.94543
	A3	PLA uninfected #3	3920	12732	3.24796
	A4	HA neg control	2514	729	0.289976
	B1	PLA infected #1	4616	3599	0.779679	0.779679	0.32584
	B2	PLA infected #2	3290	4607	1.4003
	B3	PLA infected #3	3469	3184	0.917844
	B4	IRGQ neg control	3193	1118	0.350141
		control	3.04648	0.174485
		Salmonella 2h	0.779679	0.32584
		HA neg. control	0.289976	0.1
		IRGQ neg. control	0.350141	0.1

## Sheet: S6B
		total HA				pS10
		area	percent	relative density		area	percent	relative density			pS10/total
	untreated	10285.8	9.342	1		241.385	0.826	1		1	0.0884179	1		untreated	1	0
	sal	10825	9.832	1.05245		4095.44	14.021	16.9746		16.1286	1.42606	16.1286		sal	9.2785	5.96669
	cccp	15131.6	13.744	1.47121		7793.1	26.68	32.3002		21.955	1.94121	21.955		cccp	11.8175	8.81579
	ebss	7359.71	6.685	0.715586		149.314	0.511	0.618644		0.864528	0.0764398	0.864528		ebss	0.781251	0.272613
	untreated	9608.42	8.727	1		578.749	1.981	1		1	0.226997	1
	sal	5791.54	5.26	0.602727		1818.45	6.226	3.14286		5.21439	1.18365	5.21439
	cccp	13478.5	12.242	1.40277		6128.2	20.98	10.5906		7.54977	1.71377	7.54977
	ebss	6877.3	6.247	0.715824		197.556	0.676	0.341242		0.476712	0.108212	0.476712
	untreated	8163.78	7.415	1		464.113	1.589	1		1	0.214295	1
	sal	7425.07	6.744	0.909508		2740.86	9.383	5.90497		6.49249	1.39131	6.49249
	cccp	9985.27	9.069	1.22306		3376.3	11.559	7.27439		5.94769	1.27456	5.94769
	ebss	5165.93	4.692	0.632771		294.335	1.008	0.634361		1.00251	0.214834	1.00251
		total HA				pS10
		area	percent	relative density		area	percent	relative density		ratio relative densities	pS10/total
	untreated	10285.8	9.342	1		241.385	0.826	0.0884179		0.0884179	0.0884179	1		untreated	1	0
	sal	10825	9.832	1.05245		4095.44	14.021	1.50086		1.42606	1.42606	16.1286		sal	15.0837	1.4825
	cccp	15131.6	13.744	1.47121		7793.1	26.68	2.85592		1.94121	1.94121	21.955		cccp	18.5843	3.83276
	ebss	7359.71	6.685	0.715586		149.314	0.511	0.0546992		0.0764398	0.0764398	0.864528		ebss	1.50605	0.81988
	untreated	9608.42	8.727	1		578.749	1.981	0.226997		0.226997	0.226997	1
	sal	5791.54	5.26	0.602727		1818.45	6.226	0.713418		1.18365	1.18365	13.387		untreated	0.17657	0.0766056
	cccp	13478.5	12.242	1.40277		6128.2	20.98	2.40403		1.71377	1.71377	19.3826		sal	1.33367	0.13108
	ebss	6877.3	6.247	0.715824		197.556	0.676	0.0774608		0.108212	0.108212	1.22387		cccp	1.64318	0.338884
	untreated	8163.78	7.415	1		464.113	1.589	0.214295		0.214295	0.214295	1		ebss	0.133162	0.072492
	sal	7425.07	6.744	0.909508		2740.86	9.383	1.26541		1.39131	1.39131	15.7356
	cccp	9985.27	9.069	1.22306		3376.3	11.559	1.55887		1.27456	1.27456	14.4152
	ebss	5165.93	4.692	0.632771		294.335	1.008	0.135941		0.214834	0.214834	2.42975				ttest	Sal	CCCP
																0.0884179	1.42606	1.94121
																0.226997	1.18365	1.71377
																0.214295	1.39131	1.27456
																	0.00898574	0.0235245

## Sheet: S6H
Patient ID	Tumor Abundance	Adjacent Normal Abundance	Log2 Fold Change
001	-1.6176	-2.0764	0.4588
002	-0.8052	-1.3544	0.5492
003	-0.7778	-1.0641	0.2863
004	-0.5846	-1.389	0.8044
005	-1.2893	-1.9148	0.6255
011	-1.3992	-2.4716	1.0724
012	-1.619	-2.33	0.711
013	-1.0854	-2.5687	1.4833
014	-1.3763	-2.3349	0.9586
015	-0.2371	-1.663	1.4259
016	-1.2555	-1.8754	0.6199
017	-1.2889	-1.9299	0.641
018	-1.3634	-2.5574	1.194
019	-1.7027	-1.7768	0.0741
020	-1.5569	-1.9816	0.4247
021	-0.8458	-2.4518	1.606
022	-2.4304	-2.7953	0.3649
023	-0.7794	-2.992	2.2126
024	-0.908	-2.036	1.128
025	-0.652	-1.0148	0.3628
026	-0.7678	-2.2701	1.5023
027	-1.6855	-2.5741	0.8886
029	-0.6187	-2.741	2.1223
030	-2.1814	-2.9094	0.728
034	-1.046	-1.6321	0.5861
036	-1.5813	-1.4097	-0.1716
037	1.2908	-0.487	1.7778
038	-1.5716	-1.3962	-0.1754
039	-1.0083	-1.9566	0.9483
040	-1.3288	-2.1243	0.7955
041	-1.3545	-1.5509	0.1964
042	-1.5197	-1.6231	0.1034
043	-1.0861	-1.4505	0.3644
044	-0.2419	-1.4879	1.246
045	NA	-1.2934	NA
046	-0.7907	-1.5681	0.7774
047	0.8814	-1.2612	2.1426
048	-1.1004	-1.9454	0.845
049	-1.5815	-2.0511	0.4696
050	-0.2204	-1.4993	1.2789
051	-1.0396	-1.9053	0.8657
052	-1.0663	-1.3033	0.237
053	0.3359	-1.6863	2.0222
054	-0.5621	-1.7177	1.1556
055	-0.7555	-1.5742	0.8187
056	-1.6899	-1.8098	0.1199
057	-0.7455	-1.8713	1.1258
058	-0.4934	-1.5845	1.0911
059	-1.772	-1.6154	-0.1566
060	-0.9471	-1.3726	0.4255
061	-1.7365	-2.229	0.4925
062	-0.4106	-1.6007	1.1901
063	1.2957	-1.6034	2.8991
064	-0.2744	-2.3703	2.0959
065	-0.3013	-1.9865	1.6852
066	-1.314	-2.349	1.035
067	-1.3222	-1.8629	0.5407
068	-2.2037	-1.519	-0.6847
069	-0.1377	-1.9238	1.7861
070	0.1999	-2.0105	2.2104
071	-1.9788	-1.8096	-0.1692
072	-0.8042	-0.9089	0.1047
073	-1.527	-1.7463	0.2193
074	-0.6977	-2.6659	1.9682
075	-1.06	-1.5494	0.4894
076	-1.2697	-1.0099	-0.2598
077	1.2626	-1.7517	3.0143
078	-0.2831	-1.4929	1.2098
079	-0.4768	-1.3556	0.8788
080	-0.9857	-0.9748	-0.0109
081	-1.4846	-1.6977	0.2131
082	-0.3183	-1.0763	0.758
083	-0.3351	-1.2882	0.9531
089	0.9472	0.0674	0.8798
090	0.7887	-0.0874	0.8761
091	0.688	0.0398	0.6482
092	0.4368	0.1525	0.2843
093	1.7156	-0.2291	1.9447
094	-1.1325	-0.968	-0.1645
095	-0.6444	-0.9484	0.304
096	-1.3278	-1.0458	-0.282
097	-0.4139	-0.9768	0.5629
098	-1.2157	-0.9401	-0.2756
104	-0.012	-1.6954	1.6834
105	-1.8081	-2.555	0.7469
106	-1.3995	-2.3839	0.9844
107	-0.1758	-1.8204	1.6446
108	-0.9822	-1.9085	0.9263
110	-1.6216	-2.0055	0.3839
111	-1.6924	-2.5527	0.8603
112	-1.912	-2.4312	0.5192
113	-1.5795	-2.2073	0.6278
114	-1.2284	-1.6689	0.4405
115	1.4204	-1.5754	2.9958
116	-0.6037	-1.1876	0.5839
117	-0.6268	-1.6353	1.0085
118	-0.5637	-0.6459	0.0822
119	NA	-1.9011	NA
120	-1.1546	-2.1797	1.0251
121	-1.0585	-2.1972	1.1387
122	-0.7956	-1.5041	0.7085
123	NA	-1.0465	NA
124	-0.5272	-2.3025	1.7753
125	-0.7437	-1.9582	1.2145
126	-0.4865	-1.5322	1.0457
127	-1.9455	-1.911	-0.0345
128	-0.047	-1.8164	1.7694
129	-1.3642	-1.2184	-0.1458
130	-0.5036	-1.1029	0.5993
131	-0.9867	-1.3345	0.3478
132	0.0038	-0.7388	0.7426
133	0.1299	-1.5667	1.6966
134	-0.7832	-0.021	-0.7622
135	-0.7351	-1.1931	0.458
136	-1.3874	-1.5675	0.1801
137	-0.6036	-1.3001	0.6965
138	-0.9459	-0.2947	-0.6512
139	-0.7483	-2.0036	1.2553
140	0.5142	-1.5349	2.0491
141	-0.3309	-1.65	1.3191
142	-0.734	-1.6693	0.9353
143	-1.3877	-1.783	0.3953
144	-0.6397	-1.4928	0.8531
145	-1.0037	-1.8641	0.8604
146	-0.8189	-1.6292	0.8103
147	-1.5836	-1.6871	0.1035
148	-1.2451	-2.1216	0.8765
149	-0.8193	-1.0841	0.2648
150	-1.1657	-1.3937	0.228
151	-0.3961	-1.0908	0.6947
152	0.0293	-0.9367	0.966
153	0.8175	-1.0265	1.844
154	-0.8083	-1.9508	1.1425
155	-1.3999	-1.3488	-0.0511
156	-0.9778	-1.1956	0.2178
157	-0.557	-1.0272	0.4702
158	0.731	-1.1186	1.8496
159	-1.1887	-1.6008	0.4121
160	-1.302	-2.1712	0.8692

## Sheet: S6J
	salmonella			salmonella + interferon
	30min	2h	5h	30min	2h	5h
	2.4	1.34	0.31	0.7	0.69	0.2
	1.98	0.24	0.3	1.3	0.539	0.3
	1.5	0.85	0.43	0.98	0.89	0.43
average	1.96	0.81	0.346667	0.993333	0.706333	0.31
stdev	0.450333	0.35	0.0723418	0.300222	0.176069	0.115326
	30min to 5h		no/+ifn
	t-test		test
	0.03212		0.120339
